# Supplementary material for: Integrative Clustering Reveals a Novel Subtype of Soft Tissue Sarcoma With Poor Prognosis
Source: Front Genet. 2020 Feb 17;11:69. doi: 10.3389/fgene.2020.00069 (PMC7038822; doi:10.3389/fgene.2020.00069)
Supplement: Supplementary file 5 [file Table_4.xlsx]

## Sheet: String_GO
Supplemeantary Table 4: Gene ontology enrichment items of the ceRNA network
#term ID	term description	observed gene count	background gene count	false discovery rate	matching proteins in your network (IDs)	matching proteins in your network (labels)
GO:0048856	anatomical structure development	47	5085	8.72e-07	ENSP00000164024,ENSP00000223215,ENSP00000234313,ENSP00000245479,ENSP00000260505,ENSP00000261349,ENSP00000262207,ENSP00000264709,ENSP00000265734,ENSP00000269439,ENSP00000282486,ENSP00000295600,ENSP00000299427,ENSP00000308750,ENSP00000321445,ENSP00000322568,ENSP00000326330,ENSP00000341280,ENSP00000343690,ENSP00000344967,ENSP00000351605,ENSP00000351807,ENSP00000354794,ENSP00000355896,ENSP00000356234…	AMOT,CBX2,CDK6,CDON,CELSR3,CRISPLD1,DAAM2,DNM3,DNMT3A,DPYSL3,EFNA1,EFNA3,ELN,ENC1,FNDC3A,FRAS1,FRS2,FSCN1,FZD6,H2AFY2,ID1,ITGB3,JARID2,KDM5B,KIF26A,LRP6,MBNL1,MEST,MITF,MSC,NFIA,PLEK,PPP1R9A,RAB11FIP4,RNF165,SOX11,SOX9,SPRY1,SPRY4,TCF4,TET1,TGFB2,TPP1,TTLL7,VASH2,ZNF423,ZNF521
GO:0032502	developmental process	48	5401	9.34e-07	ENSP00000164024,ENSP00000223215,ENSP00000234313,ENSP00000245479,ENSP00000260505,ENSP00000261349,ENSP00000262207,ENSP00000264709,ENSP00000265734,ENSP00000269439,ENSP00000282486,ENSP00000295600,ENSP00000299427,ENSP00000308750,ENSP00000321445,ENSP00000322568,ENSP00000326330,ENSP00000341280,ENSP00000343690,ENSP00000344967,ENSP00000351605,ENSP00000351807,ENSP00000354794,ENSP00000355896,ENSP00000356234…	AMOT,CBX2,CDK6,CDON,CELSR3,CRISPLD1,DAAM2,DNM3,DNMT3A,DPYSL3,EFNA1,EFNA3,ELN,ENC1,FNDC3A,FRAS1,FRS2,FSCN1,FZD6,H2AFY2,ID1,ITGB3,JARID2,KDM5B,KIF26A,LRP6,MBNL1,MEST,MITF,MSC,NFIA,PEG10,PLEK,PPP1R9A,RAB11FIP4,RNF165,SOX11,SOX9,SPRY1,SPRY4,TCF4,TET1,TGFB2,TPP1,TTLL7,VASH2,ZNF423,ZNF521
GO:0007275	multicellular organism development	44	4726	1.51e-06	ENSP00000164024,ENSP00000234313,ENSP00000245479,ENSP00000260505,ENSP00000261349,ENSP00000264709,ENSP00000265734,ENSP00000269439,ENSP00000282486,ENSP00000295600,ENSP00000299427,ENSP00000308750,ENSP00000321445,ENSP00000322568,ENSP00000326330,ENSP00000341280,ENSP00000343690,ENSP00000344967,ENSP00000351605,ENSP00000351807,ENSP00000354794,ENSP00000355896,ENSP00000356234,ENSP00000356705,ENSP00000357392…	AMOT,CBX2,CDK6,CDON,CELSR3,DAAM2,DNM3,DNMT3A,DPYSL3,EFNA1,EFNA3,ELN,ENC1,FNDC3A,FRAS1,FRS2,FZD6,H2AFY2,ID1,ITGB3,JARID2,KDM5B,KIF26A,LRP6,MBNL1,MITF,MSC,NFIA,PLEK,PPP1R9A,RAB11FIP4,RNF165,SOX11,SOX9,SPRY1,SPRY4,TCF4,TET1,TGFB2,TPP1,TTLL7,VASH2,ZNF423,ZNF521
GO:0048731	system development	41	4144	1.51e-06	ENSP00000164024,ENSP00000234313,ENSP00000245479,ENSP00000260505,ENSP00000261349,ENSP00000264709,ENSP00000265734,ENSP00000269439,ENSP00000282486,ENSP00000295600,ENSP00000299427,ENSP00000321445,ENSP00000322568,ENSP00000326330,ENSP00000341280,ENSP00000343690,ENSP00000351605,ENSP00000351807,ENSP00000354794,ENSP00000355896,ENSP00000356234,ENSP00000356705,ENSP00000357392,ENSP00000357393,ENSP00000360231…	AMOT,CDK6,CDON,CELSR3,DAAM2,DNM3,DNMT3A,DPYSL3,EFNA1,EFNA3,ELN,ENC1,FNDC3A,FRAS1,FRS2,FZD6,H2AFY2,ID1,ITGB3,JARID2,KDM5B,KIF26A,LRP6,MBNL1,MITF,MSC,NFIA,PLEK,PPP1R9A,RAB11FIP4,RNF165,SOX11,SOX9,SPRY1,TCF4,TGFB2,TPP1,TTLL7,VASH2,ZNF423,ZNF521
GO:0007399	nervous system development	29	2206	1.73e-06	ENSP00000164024,ENSP00000245479,ENSP00000260505,ENSP00000261349,ENSP00000264709,ENSP00000265734,ENSP00000269439,ENSP00000282486,ENSP00000299427,ENSP00000322568,ENSP00000341280,ENSP00000343690,ENSP00000351605,ENSP00000354794,ENSP00000355896,ENSP00000356705,ENSP00000357392,ENSP00000357393,ENSP00000360231,ENSP00000362352,ENSP00000365280,ENSP00000376458,ENSP00000381382,ENSP00000381876,ENSP00000388241…	CDK6,CDON,CELSR3,DAAM2,DNM3,DNMT3A,DPYSL3,EFNA1,EFNA3,ENC1,FRS2,FZD6,H2AFY2,ID1,JARID2,KIF26A,LRP6,MBNL1,NFIA,PPP1R9A,RNF165,SOX11,SOX9,TCF4,TGFB2,TPP1,TTLL7,ZNF423,ZNF521
GO:0030154	cell differentiation	35	3457	1.55e-05	ENSP00000164024,ENSP00000234313,ENSP00000245479,ENSP00000260505,ENSP00000261349,ENSP00000264709,ENSP00000265734,ENSP00000269439,ENSP00000282486,ENSP00000295600,ENSP00000299427,ENSP00000308750,ENSP00000322568,ENSP00000341280,ENSP00000343690,ENSP00000354794,ENSP00000355896,ENSP00000356234,ENSP00000356705,ENSP00000357392,ENSP00000357393,ENSP00000361027,ENSP00000362748,ENSP00000365280,ENSP00000376458…	AMOT,CBX2,CDK6,CDON,CELSR3,DAAM2,DNM3,DNMT3A,DPYSL3,EFNA1,EFNA3,ENC1,FNDC3A,FRS2,ID1,ITGB3,JARID2,KDM5B,LRP6,MBNL1,MITF,PEG10,PLEK,PPP1R9A,RNF165,SOX11,SOX9,SPRY1,TCF4,TET1,TGFB2,TPP1,TTLL7,ZNF423,ZNF521
GO:0051239	regulation of multicellular organismal process	31	2788	1.55e-05	ENSP00000155926,ENSP00000164024,ENSP00000227451,ENSP00000234313,ENSP00000245479,ENSP00000261349,ENSP00000265734,ENSP00000295600,ENSP00000322568,ENSP00000341280,ENSP00000343690,ENSP00000351605,ENSP00000355896,ENSP00000356234,ENSP00000356705,ENSP00000357392,ENSP00000357393,ENSP00000361027,ENSP00000362111,ENSP00000362352,ENSP00000363694,ENSP00000365280,ENSP00000376458,ENSP00000381382,ENSP00000381876…	AMOT,CDK6,CDON,CELSR3,DAAM2,DNM3,DPYSL3,DTX4,EFNA1,EFNA3,ENC1,EPB41L4B,FRS2,FZD6,H2AFY2,ID1,ITGB3,JARID2,KDM5B,LRP6,MITF,PLEK,PPP1R9A,SOX11,SOX9,SPRY1,TCF4,TGFB2,TRIB2,TSPAN6,VASH2
GO:2000026	regulation of multicellular organismal development	25	1876	1.55e-05	ENSP00000164024,ENSP00000245479,ENSP00000261349,ENSP00000265734,ENSP00000295600,ENSP00000322568,ENSP00000341280,ENSP00000343690,ENSP00000351605,ENSP00000355896,ENSP00000356234,ENSP00000356705,ENSP00000357392,ENSP00000357393,ENSP00000361027,ENSP00000362352,ENSP00000365280,ENSP00000376458,ENSP00000381382,ENSP00000381876,ENSP00000405514,ENSP00000428324,ENSP00000447241,ENSP00000479101,ENSP00000481675	AMOT,CDK6,CDON,CELSR3,DAAM2,DNM3,DPYSL3,EFNA1,EFNA3,ENC1,FRS2,FZD6,H2AFY2,ID1,JARID2,KDM5B,LRP6,MITF,PPP1R9A,SOX11,SOX9,SPRY1,TCF4,TGFB2,VASH2
GO:0050793	regulation of developmental process	28	2416	2.71e-05	ENSP00000155926,ENSP00000164024,ENSP00000245479,ENSP00000261349,ENSP00000265734,ENSP00000295600,ENSP00000322568,ENSP00000341280,ENSP00000343690,ENSP00000347134,ENSP00000351605,ENSP00000355896,ENSP00000356234,ENSP00000356705,ENSP00000357392,ENSP00000357393,ENSP00000361027,ENSP00000362352,ENSP00000365280,ENSP00000376458,ENSP00000381382,ENSP00000381876,ENSP00000405514,ENSP00000428324,ENSP00000447241…	AMOT,CDK6,CDON,CELSR3,DAAM2,DNM3,DPYSL3,EFNA1,EFNA3,ENC1,FRS2,FZD6,H2AFY2,ID1,ITGB3,JARID2,KDM5B,LRP6,MITF,NET1,PPP1R9A,SOX11,SOX9,SPRY1,TCF4,TGFB2,TRIB2,VASH2
GO:0048519	negative regulation of biological process	41	4953	8.4e-05	ENSP00000155926,ENSP00000202556,ENSP00000216133,ENSP00000234313,ENSP00000245479,ENSP00000257749,ENSP00000261254,ENSP00000261349,ENSP00000264709,ENSP00000265734,ENSP00000272430,ENSP00000287878,ENSP00000295600,ENSP00000308750,ENSP00000321445,ENSP00000322568,ENSP00000341280,ENSP00000343690,ENSP00000344967,ENSP00000351605,ENSP00000355896,ENSP00000356234,ENSP00000356705,ENSP00000357392,ENSP00000357393…	AMOT,BACH2,CBX2,CBX7,CCND2,CDK6,DAAM2,DNM3,DNMT3A,DPYSL3,EFNA1,EFNA3,ENC1,FRS2,FZD6,H2AFY2,ID1,ITGB3,JARID2,KDM5B,KIF26A,LRP6,MAP2K6,MITF,MSC,NFIA,PEG10,PLEK,PPP1R13B,PPP1R9A,PRKAG2,RTKN,SOX11,SOX9,SPRY1,SPRY4,TET1,TGFB2,TRIB2,TSPAN6,ZNF423
GO:0032501	multicellular organismal process	48	6507	0.0001	ENSP00000164024,ENSP00000234313,ENSP00000245479,ENSP00000260505,ENSP00000261254,ENSP00000261349,ENSP00000264709,ENSP00000265734,ENSP00000269439,ENSP00000282486,ENSP00000295600,ENSP00000295951,ENSP00000299427,ENSP00000308750,ENSP00000321445,ENSP00000322568,ENSP00000326330,ENSP00000341280,ENSP00000343690,ENSP00000344967,ENSP00000351605,ENSP00000351807,ENSP00000354794,ENSP00000355896,ENSP00000356234…	AMOT,CBX2,CCND2,CDK6,CDON,CELSR3,DAAM2,DNM3,DNMT3A,DPYSL3,EFNA1,EFNA3,ELN,ENC1,FNDC3A,FRAS1,FRS2,FZD6,H2AFY2,ID1,ITGB3,JARID2,KDM5B,KIF26A,LRP6,MAP2K6,MBNL1,MITF,MSC,NFIA,PLEK,PPP1R9A,RAB11FIP4,RNF165,SLMAP,SOX11,SOX9,SPRY1,SPRY4,TCF4,TET1,TGFB2,TPP1,TTLL7,USP46,VASH2,ZNF423,ZNF521
GO:0048523	negative regulation of cellular process	38	4454	0.00013	ENSP00000155926,ENSP00000202556,ENSP00000216133,ENSP00000234313,ENSP00000245479,ENSP00000257749,ENSP00000261254,ENSP00000261349,ENSP00000264709,ENSP00000265734,ENSP00000287878,ENSP00000295600,ENSP00000308750,ENSP00000321445,ENSP00000322568,ENSP00000341280,ENSP00000343690,ENSP00000344967,ENSP00000351605,ENSP00000355896,ENSP00000356234,ENSP00000356705,ENSP00000357392,ENSP00000360231,ENSP00000362111…	BACH2,CBX2,CBX7,CCND2,CDK6,DAAM2,DNM3,DNMT3A,DPYSL3,EFNA1,ENC1,FRS2,FZD6,H2AFY2,ID1,ITGB3,JARID2,KDM5B,KIF26A,LRP6,MAP2K6,MITF,MSC,NFIA,PEG10,PLEK,PPP1R13B,PPP1R9A,PRKAG2,SOX11,SOX9,SPRY1,SPRY4,TET1,TGFB2,TRIB2,TSPAN6,ZNF423
GO:0048699	generation of neurons	20	1422	0.00013	ENSP00000164024,ENSP00000245479,ENSP00000261349,ENSP00000264709,ENSP00000265734,ENSP00000269439,ENSP00000322568,ENSP00000343690,ENSP00000354794,ENSP00000355896,ENSP00000356705,ENSP00000357392,ENSP00000357393,ENSP00000365280,ENSP00000376458,ENSP00000381382,ENSP00000381876,ENSP00000405514,ENSP00000447241,ENSP00000479101	CDK6,CDON,CELSR3,DAAM2,DNM3,DNMT3A,DPYSL3,EFNA1,EFNA3,ENC1,FRS2,ID1,LRP6,PPP1R9A,RNF165,SOX11,SOX9,TCF4,TGFB2,ZNF521
GO:0048522	positive regulation of cellular process	40	4898	0.00014	ENSP00000155926,ENSP00000202556,ENSP00000234313,ENSP00000245479,ENSP00000261254,ENSP00000261349,ENSP00000263056,ENSP00000264709,ENSP00000265734,ENSP00000269439,ENSP00000287878,ENSP00000295600,ENSP00000322568,ENSP00000337907,ENSP00000341280,ENSP00000343690,ENSP00000347134,ENSP00000355896,ENSP00000356234,ENSP00000356705,ENSP00000357392,ENSP00000357393,ENSP00000360231,ENSP00000361027,ENSP00000362352…	AMOT,CCND2,CDK6,CDON,DAAM2,DNM3,DNMT3A,DPYSL3,EFNA1,EFNA3,ENC1,EPB41L4B,FRS2,FSCN1,H2AFY2,ID1,ITGB3,JARID2,KDM5B,LRP6,MAP2K6,MAP3K8,MITF,MPP7,NET1,NFIA,PLEK,PPP1R13B,PPP1R9A,PRKAG2,RAB11FIP4,RNF165,SOX11,SOX9,TCF4,TET1,TGFB2,TRIB2,VASH2,ZNF423
GO:0050794	regulation of cellular process	63	10484	0.00017	ENSP00000011898,ENSP00000155926,ENSP00000164024,ENSP00000202556,ENSP00000216133,ENSP00000227451,ENSP00000234313,ENSP00000245479,ENSP00000257749,ENSP00000261254,ENSP00000261349,ENSP00000263056,ENSP00000264709,ENSP00000265734,ENSP00000269439,ENSP00000272430,ENSP00000282486,ENSP00000287878,ENSP00000295600,ENSP00000295951,ENSP00000299427,ENSP00000308750,ENSP00000321445,ENSP00000322568,ENSP00000331902…	AMOT,BACH2,CBX2,CBX7,CCND2,CD48,CDK6,CDON,CELSR3,COL4A5,DAAM2,DNM3,DNMT3A,DPYSL3,DTX4,EFNA1,EFNA3,ENC1,EPB41L4B,FRS2,FSCN1,FZD6,H2AFY2,ID1,ITGB3,JARID2,KDM5B,KIAA1549,KIF26A,LRP6,MAP2K6,MAP3K8,MBNL1,MITF,MPP7,MSC,NET1,NFIA,PEG10,PLEK,PPP1R13B,PPP1R9A,PRKAG2,RAB11FIP4,RNF165,RTKN,SLMAP,SOX11,SOX9,SPRY1,SPRY4,TCF4,TET1,TGFB2,TPP1,TRIB2,TSPAN6,TSPAN9,USP46,VASH2,ZFHX4,ZNF423,ZNF521
GO:0048598	embryonic morphogenesis	12	545	0.00027	ENSP00000245479,ENSP00000261349,ENSP00000282486,ENSP00000322568,ENSP00000326330,ENSP00000351605,ENSP00000355896,ENSP00000357392,ENSP00000361027,ENSP00000376458,ENSP00000447241,ENSP00000452786	AMOT,CDON,EFNA1,FRAS1,FRS2,FZD6,ITGB3,LRP6,MBNL1,SOX11,SOX9,TGFB2
GO:0009653	anatomical structure morphogenesis	23	1992	0.00029	ENSP00000164024,ENSP00000245479,ENSP00000261349,ENSP00000262207,ENSP00000269439,ENSP00000282486,ENSP00000322568,ENSP00000326330,ENSP00000351605,ENSP00000351807,ENSP00000355896,ENSP00000356234,ENSP00000357392,ENSP00000357393,ENSP00000361027,ENSP00000362748,ENSP00000365280,ENSP00000371798,ENSP00000376458,ENSP00000428324,ENSP00000447241,ENSP00000452786,ENSP00000481675	AMOT,CDON,CELSR3,CRISPLD1,EFNA1,EFNA3,ELN,FRAS1,FRS2,FSCN1,FZD6,ID1,ITGB3,KDM5B,LRP6,MBNL1,RNF165,SOX11,SOX9,SPRY1,TET1,TGFB2,VASH2
GO:0009790	embryo development	15	890	0.00029	ENSP00000245479,ENSP00000261349,ENSP00000264709,ENSP00000282486,ENSP00000322568,ENSP00000326330,ENSP00000351605,ENSP00000355896,ENSP00000357392,ENSP00000361027,ENSP00000362748,ENSP00000376458,ENSP00000428324,ENSP00000447241,ENSP00000452786	AMOT,CDON,DNMT3A,EFNA1,FRAS1,FRS2,FZD6,ITGB3,LRP6,MBNL1,SOX11,SOX9,TET1,TGFB2,VASH2
GO:0031324	negative regulation of cellular metabolic process	26	2463	0.00029	ENSP00000155926,ENSP00000216133,ENSP00000234313,ENSP00000245479,ENSP00000257749,ENSP00000261349,ENSP00000264709,ENSP00000265734,ENSP00000287878,ENSP00000295600,ENSP00000308750,ENSP00000321445,ENSP00000322568,ENSP00000341280,ENSP00000344967,ENSP00000355896,ENSP00000356234,ENSP00000357392,ENSP00000360231,ENSP00000362352,ENSP00000362748,ENSP00000365280,ENSP00000452786,ENSP00000455426,ENSP00000479101…	BACH2,CBX2,CBX7,CDK6,DNMT3A,EFNA1,ENC1,H2AFY2,ID1,ITGB3,JARID2,KDM5B,LRP6,MITF,MSC,NFIA,PLEK,PRKAG2,SOX11,SOX9,SPRY1,SPRY4,TET1,TGFB2,TRIB2,ZNF423
GO:0035108	limb morphogenesis	7	147	0.00029	ENSP00000245479,ENSP00000269439,ENSP00000282486,ENSP00000322568,ENSP00000326330,ENSP00000351605,ENSP00000355896	FRAS1,FZD6,MBNL1,RNF165,SOX11,SOX9,TGFB2
GO:0043010	camera-type eye development	9	292	0.00031	ENSP00000245479,ENSP00000261349,ENSP00000295600,ENSP00000322568,ENSP00000355896,ENSP00000356234,ENSP00000376458,ENSP00000447241,ENSP00000482620	CDON,FRS2,KDM5B,LRP6,MITF,RAB11FIP4,SOX11,SOX9,TGFB2
GO:0051093	negative regulation of developmental process	15	910	0.00032	ENSP00000155926,ENSP00000245479,ENSP00000265734,ENSP00000322568,ENSP00000341280,ENSP00000343690,ENSP00000355896,ENSP00000356705,ENSP00000357392,ENSP00000357393,ENSP00000361027,ENSP00000365280,ENSP00000381876,ENSP00000447241,ENSP00000452786	AMOT,CDK6,DAAM2,DNM3,DPYSL3,EFNA1,EFNA3,FRS2,ID1,ITGB3,JARID2,SOX11,SOX9,TGFB2,TRIB2
GO:0050678	regulation of epithelial cell proliferation	9	311	0.00047	ENSP00000245479,ENSP00000265734,ENSP00000322568,ENSP00000355896,ENSP00000356234,ENSP00000365280,ENSP00000428324,ENSP00000447241,ENSP00000452786	CDK6,FRS2,ID1,ITGB3,KDM5B,SOX11,SOX9,TGFB2,VASH2
GO:0048518	positive regulation of biological process	41	5459	0.00051	ENSP00000155926,ENSP00000202556,ENSP00000234313,ENSP00000245479,ENSP00000261254,ENSP00000261349,ENSP00000263056,ENSP00000264709,ENSP00000265734,ENSP00000269439,ENSP00000287878,ENSP00000295600,ENSP00000322568,ENSP00000337907,ENSP00000341280,ENSP00000343690,ENSP00000347134,ENSP00000355896,ENSP00000356234,ENSP00000356705,ENSP00000357392,ENSP00000357393,ENSP00000360231,ENSP00000361027,ENSP00000362352…	AMOT,CCND2,CDK6,CDON,DAAM2,DNM3,DNMT3A,DPYSL3,EFNA1,EFNA3,ENC1,EPB41L4B,FRS2,FSCN1,H2AFY2,ID1,ITGB3,JARID2,KDM5B,LRP6,MAP2K6,MAP3K8,MITF,MPP7,NET1,NFIA,PLEK,PPP1R13B,PPP1R9A,PRKAG2,RAB11FIP4,RNF165,SOX11,SOX9,SPRY1,TCF4,TET1,TGFB2,TRIB2,VASH2,ZNF423
GO:0009890	negative regulation of biosynthetic process	19	1501	0.00054	ENSP00000155926,ENSP00000216133,ENSP00000234313,ENSP00000245479,ENSP00000257749,ENSP00000264709,ENSP00000295600,ENSP00000308750,ENSP00000321445,ENSP00000322568,ENSP00000341280,ENSP00000356234,ENSP00000357392,ENSP00000360231,ENSP00000362352,ENSP00000365280,ENSP00000452786,ENSP00000455426,ENSP00000479101	BACH2,CBX2,CBX7,DNMT3A,EFNA1,ENC1,H2AFY2,ID1,ITGB3,JARID2,KDM5B,MITF,MSC,NFIA,PLEK,SOX11,SOX9,TRIB2,ZNF423
GO:0001932	regulation of protein phosphorylation	18	1370	0.00059	ENSP00000155926,ENSP00000164024,ENSP00000245479,ENSP00000261254,ENSP00000261349,ENSP00000263056,ENSP00000265734,ENSP00000287878,ENSP00000344967,ENSP00000355896,ENSP00000357392,ENSP00000365280,ENSP00000376458,ENSP00000405514,ENSP00000447241,ENSP00000452786,ENSP00000468348,ENSP00000481675	CCND2,CDK6,CDON,CELSR3,EFNA1,FRS2,ID1,ITGB3,LRP6,MAP2K6,MAP3K8,PPP1R9A,PRKAG2,SOX9,SPRY1,SPRY4,TGFB2,TRIB2
GO:0051172	negative regulation of nitrogen compound metabolic process	24	2307	0.00063	ENSP00000155926,ENSP00000216133,ENSP00000245479,ENSP00000257749,ENSP00000261349,ENSP00000264709,ENSP00000265734,ENSP00000287878,ENSP00000295600,ENSP00000308750,ENSP00000321445,ENSP00000322568,ENSP00000341280,ENSP00000344967,ENSP00000356234,ENSP00000357392,ENSP00000360231,ENSP00000362352,ENSP00000362748,ENSP00000365280,ENSP00000452786,ENSP00000455426,ENSP00000479101,ENSP00000481675	BACH2,CBX2,CBX7,CDK6,DNMT3A,EFNA1,ENC1,H2AFY2,ID1,ITGB3,JARID2,KDM5B,LRP6,MITF,MSC,NFIA,PRKAG2,SOX11,SOX9,SPRY1,SPRY4,TET1,TRIB2,ZNF423
GO:0001837	epithelial to mesenchymal transition	5	68	0.0007	ENSP00000245479,ENSP00000261349,ENSP00000355896,ENSP00000357392,ENSP00000481675	EFNA1,LRP6,SOX9,SPRY1,TGFB2
GO:0045595	regulation of cell differentiation	20	1695	0.0007	ENSP00000155926,ENSP00000245479,ENSP00000265734,ENSP00000295600,ENSP00000322568,ENSP00000343690,ENSP00000347134,ENSP00000355896,ENSP00000356705,ENSP00000357392,ENSP00000357393,ENSP00000362352,ENSP00000365280,ENSP00000376458,ENSP00000381382,ENSP00000381876,ENSP00000405514,ENSP00000447241,ENSP00000452786,ENSP00000479101	CDK6,CDON,DAAM2,DNM3,DPYSL3,EFNA1,EFNA3,ENC1,FRS2,H2AFY2,ID1,ITGB3,MITF,NET1,PPP1R9A,SOX11,SOX9,TCF4,TGFB2,TRIB2
GO:0051130	positive regulation of cellular component organization	16	1128	0.0007	ENSP00000202556,ENSP00000234313,ENSP00000245479,ENSP00000295600,ENSP00000337907,ENSP00000341280,ENSP00000343690,ENSP00000347134,ENSP00000355896,ENSP00000356705,ENSP00000361027,ENSP00000362748,ENSP00000365280,ENSP00000371798,ENSP00000405514,ENSP00000479101	AMOT,DNM3,DPYSL3,ENC1,FSCN1,ID1,JARID2,MITF,MPP7,NET1,PLEK,PPP1R13B,PPP1R9A,SOX9,TET1,TGFB2
GO:0010558	negative regulation of macromolecule biosynthetic process	18	1425	0.00074	ENSP00000155926,ENSP00000216133,ENSP00000245479,ENSP00000257749,ENSP00000264709,ENSP00000295600,ENSP00000308750,ENSP00000321445,ENSP00000322568,ENSP00000341280,ENSP00000356234,ENSP00000357392,ENSP00000360231,ENSP00000362352,ENSP00000365280,ENSP00000452786,ENSP00000455426,ENSP00000479101	BACH2,CBX2,CBX7,DNMT3A,EFNA1,ENC1,H2AFY2,ID1,ITGB3,JARID2,KDM5B,MITF,MSC,NFIA,SOX11,SOX9,TRIB2,ZNF423
GO:0010605	negative regulation of macromolecule metabolic process	25	2558	0.0009	ENSP00000155926,ENSP00000216133,ENSP00000245479,ENSP00000257749,ENSP00000261349,ENSP00000264709,ENSP00000265734,ENSP00000287878,ENSP00000295600,ENSP00000308750,ENSP00000321445,ENSP00000322568,ENSP00000341280,ENSP00000344967,ENSP00000355896,ENSP00000356234,ENSP00000357392,ENSP00000360231,ENSP00000362352,ENSP00000362748,ENSP00000365280,ENSP00000452786,ENSP00000455426,ENSP00000479101,ENSP00000481675	BACH2,CBX2,CBX7,CDK6,DNMT3A,EFNA1,ENC1,H2AFY2,ID1,ITGB3,JARID2,KDM5B,LRP6,MITF,MSC,NFIA,PRKAG2,SOX11,SOX9,SPRY1,SPRY4,TET1,TGFB2,TRIB2,ZNF423
GO:0031399	regulation of protein modification process	20	1747	0.0009	ENSP00000155926,ENSP00000164024,ENSP00000245479,ENSP00000261254,ENSP00000261349,ENSP00000263056,ENSP00000265734,ENSP00000287878,ENSP00000341280,ENSP00000344967,ENSP00000355896,ENSP00000357392,ENSP00000362748,ENSP00000365280,ENSP00000376458,ENSP00000405514,ENSP00000447241,ENSP00000452786,ENSP00000468348,ENSP00000481675	CCND2,CDK6,CDON,CELSR3,EFNA1,FRS2,ID1,ITGB3,JARID2,LRP6,MAP2K6,MAP3K8,PPP1R9A,PRKAG2,SOX9,SPRY1,SPRY4,TET1,TGFB2,TRIB2
GO:0045859	regulation of protein kinase activity	13	788	0.0009	ENSP00000155926,ENSP00000261254,ENSP00000261349,ENSP00000263056,ENSP00000265734,ENSP00000287878,ENSP00000355896,ENSP00000357392,ENSP00000405514,ENSP00000447241,ENSP00000452786,ENSP00000468348,ENSP00000481675	CCND2,CDK6,EFNA1,FRS2,ITGB3,LRP6,MAP2K6,MAP3K8,PPP1R9A,PRKAG2,SPRY1,TGFB2,TRIB2
GO:0048762	mesenchymal cell differentiation	6	130	0.00093	ENSP00000245479,ENSP00000261349,ENSP00000322568,ENSP00000355896,ENSP00000357392,ENSP00000481675	EFNA1,LRP6,SOX11,SOX9,SPRY1,TGFB2
GO:0045596	negative regulation of cell differentiation	12	683	0.00098	ENSP00000155926,ENSP00000245479,ENSP00000265734,ENSP00000322568,ENSP00000343690,ENSP00000355896,ENSP00000356705,ENSP00000357392,ENSP00000365280,ENSP00000381876,ENSP00000447241,ENSP00000452786	CDK6,DAAM2,DNM3,DPYSL3,EFNA1,FRS2,ID1,ITGB3,SOX11,SOX9,TGFB2,TRIB2
GO:0031327	negative regulation of cellular biosynthetic process	18	1479	0.00099	ENSP00000155926,ENSP00000216133,ENSP00000234313,ENSP00000245479,ENSP00000257749,ENSP00000264709,ENSP00000295600,ENSP00000308750,ENSP00000321445,ENSP00000322568,ENSP00000341280,ENSP00000356234,ENSP00000357392,ENSP00000360231,ENSP00000362352,ENSP00000365280,ENSP00000455426,ENSP00000479101	BACH2,CBX2,CBX7,DNMT3A,EFNA1,ENC1,H2AFY2,ID1,JARID2,KDM5B,MITF,MSC,NFIA,PLEK,SOX11,SOX9,TRIB2,ZNF423
GO:0000122	negative regulation of transcription by RNA polymerase II	13	809	0.001	ENSP00000216133,ENSP00000245479,ENSP00000257749,ENSP00000264709,ENSP00000295600,ENSP00000308750,ENSP00000321445,ENSP00000322568,ENSP00000341280,ENSP00000357392,ENSP00000360231,ENSP00000362352,ENSP00000365280	BACH2,CBX2,CBX7,DNMT3A,EFNA1,H2AFY2,ID1,JARID2,MITF,MSC,NFIA,SOX11,SOX9
GO:0010646	regulation of cell communication	29	3327	0.001	ENSP00000155926,ENSP00000202556,ENSP00000234313,ENSP00000245479,ENSP00000261349,ENSP00000263056,ENSP00000269439,ENSP00000322568,ENSP00000337907,ENSP00000344967,ENSP00000347134,ENSP00000351605,ENSP00000355896,ENSP00000356234,ENSP00000357392,ENSP00000361027,ENSP00000362111,ENSP00000365280,ENSP00000376458,ENSP00000381876,ENSP00000388241,ENSP00000405514,ENSP00000407818,ENSP00000418944,ENSP00000447241…	AMOT,CDON,DAAM2,EFNA1,FRS2,FZD6,ID1,ITGB3,KDM5B,KIF26A,LRP6,MAP2K6,MAP3K8,MPP7,NET1,PEG10,PLEK,PPP1R13B,PPP1R9A,RNF165,SOX11,SOX9,SPRY1,SPRY4,TGFB2,TRIB2,TSPAN6,USP46,ZNF423
GO:0006357	regulation of transcription by RNA polymerase II	25	2633	0.0011	ENSP00000216133,ENSP00000234313,ENSP00000245479,ENSP00000257749,ENSP00000261349,ENSP00000264709,ENSP00000269439,ENSP00000295600,ENSP00000308750,ENSP00000321445,ENSP00000322568,ENSP00000341280,ENSP00000354794,ENSP00000355896,ENSP00000356234,ENSP00000357392,ENSP00000360231,ENSP00000362352,ENSP00000362748,ENSP00000365280,ENSP00000376458,ENSP00000381382,ENSP00000416040,ENSP00000430497,ENSP00000455426	BACH2,CBX2,CBX7,CDON,DNMT3A,EFNA1,H2AFY2,ID1,JARID2,KDM5B,KIAA1549,LRP6,MITF,MSC,NFIA,PLEK,RNF165,SOX11,SOX9,TCF4,TET1,TGFB2,ZFHX4,ZNF423,ZNF521
GO:0019220	regulation of phosphate metabolic process	19	1657	0.0011	ENSP00000155926,ENSP00000164024,ENSP00000234313,ENSP00000245479,ENSP00000261254,ENSP00000261349,ENSP00000263056,ENSP00000265734,ENSP00000287878,ENSP00000344967,ENSP00000355896,ENSP00000357392,ENSP00000365280,ENSP00000376458,ENSP00000405514,ENSP00000447241,ENSP00000452786,ENSP00000468348,ENSP00000481675	CCND2,CDK6,CDON,CELSR3,EFNA1,FRS2,ID1,ITGB3,LRP6,MAP2K6,MAP3K8,PLEK,PPP1R9A,PRKAG2,SOX9,SPRY1,SPRY4,TGFB2,TRIB2
GO:0023051	regulation of signaling	29	3360	0.0011	ENSP00000155926,ENSP00000202556,ENSP00000234313,ENSP00000245479,ENSP00000261349,ENSP00000263056,ENSP00000269439,ENSP00000322568,ENSP00000337907,ENSP00000344967,ENSP00000347134,ENSP00000351605,ENSP00000355896,ENSP00000356234,ENSP00000357392,ENSP00000361027,ENSP00000362111,ENSP00000365280,ENSP00000376458,ENSP00000381876,ENSP00000388241,ENSP00000405514,ENSP00000407818,ENSP00000418944,ENSP00000447241…	AMOT,CDON,DAAM2,EFNA1,FRS2,FZD6,ID1,ITGB3,KDM5B,KIF26A,LRP6,MAP2K6,MAP3K8,MPP7,NET1,PEG10,PLEK,PPP1R13B,PPP1R9A,RNF165,SOX11,SOX9,SPRY1,SPRY4,TGFB2,TRIB2,TSPAN6,USP46,ZNF423
GO:0030182	neuron differentiation	14	940	0.0011	ENSP00000164024,ENSP00000245479,ENSP00000261349,ENSP00000264709,ENSP00000269439,ENSP00000322568,ENSP00000343690,ENSP00000354794,ENSP00000355896,ENSP00000357392,ENSP00000357393,ENSP00000365280,ENSP00000405514,ENSP00000447241	CELSR3,DNMT3A,DPYSL3,EFNA1,EFNA3,FRS2,ID1,LRP6,PPP1R9A,RNF165,SOX11,SOX9,TGFB2,ZNF521
GO:0022603	regulation of anatomical structure morphogenesis	14	961	0.0012	ENSP00000164024,ENSP00000245479,ENSP00000347134,ENSP00000351605,ENSP00000355896,ENSP00000356705,ENSP00000357392,ENSP00000357393,ENSP00000361027,ENSP00000365280,ENSP00000405514,ENSP00000428324,ENSP00000447241,ENSP00000481675	AMOT,CELSR3,DNM3,EFNA1,EFNA3,FRS2,FZD6,ID1,NET1,PPP1R9A,SOX9,SPRY1,TGFB2,VASH2
GO:0045664	regulation of neuron differentiation	11	595	0.0012	ENSP00000245479,ENSP00000322568,ENSP00000343690,ENSP00000356705,ENSP00000357392,ENSP00000357393,ENSP00000365280,ENSP00000376458,ENSP00000381382,ENSP00000405514,ENSP00000479101	CDON,DNM3,DPYSL3,EFNA1,EFNA3,ENC1,ID1,PPP1R9A,SOX11,SOX9,TCF4
GO:0051171	regulation of nitrogen compound metabolic process	41	5827	0.0013	ENSP00000155926,ENSP00000164024,ENSP00000216133,ENSP00000234313,ENSP00000245479,ENSP00000257749,ENSP00000261254,ENSP00000261349,ENSP00000263056,ENSP00000264709,ENSP00000265734,ENSP00000269439,ENSP00000282486,ENSP00000287878,ENSP00000295600,ENSP00000308750,ENSP00000321445,ENSP00000322568,ENSP00000341280,ENSP00000344967,ENSP00000351605,ENSP00000354794,ENSP00000355896,ENSP00000356234,ENSP00000357392…	BACH2,CBX2,CBX7,CCND2,CDK6,CDON,CELSR3,DNMT3A,EFNA1,EFNA3,ENC1,FRS2,FZD6,H2AFY2,ID1,ITGB3,JARID2,KDM5B,KIAA1549,LRP6,MAP2K6,MAP3K8,MBNL1,MITF,MSC,NFIA,PLEK,PPP1R9A,PRKAG2,RNF165,SOX11,SOX9,SPRY1,SPRY4,TCF4,TET1,TGFB2,TRIB2,ZFHX4,ZNF423,ZNF521
GO:0051489	regulation of filopodium assembly	4	42	0.0013	ENSP00000343690,ENSP00000356705,ENSP00000371798,ENSP00000405514	DNM3,DPYSL3,FSCN1,PPP1R9A
GO:0060021	roof of mouth development	5	87	0.0013	ENSP00000261349,ENSP00000321445,ENSP00000322568,ENSP00000326330,ENSP00000355896	FRAS1,LRP6,MSC,SOX11,TGFB2
GO:0060255	regulation of macromolecule metabolic process	42	6072	0.0013	ENSP00000155926,ENSP00000164024,ENSP00000216133,ENSP00000234313,ENSP00000245479,ENSP00000257749,ENSP00000261254,ENSP00000261349,ENSP00000263056,ENSP00000264709,ENSP00000265734,ENSP00000269439,ENSP00000282486,ENSP00000287878,ENSP00000295600,ENSP00000308750,ENSP00000321445,ENSP00000322568,ENSP00000341280,ENSP00000344967,ENSP00000351605,ENSP00000354794,ENSP00000355896,ENSP00000356234,ENSP00000357392…	BACH2,CBX2,CBX7,CCND2,CDK6,CDON,CELSR3,DNMT3A,EFNA1,EFNA3,ENC1,EPB41L4B,FRS2,FZD6,H2AFY2,ID1,ITGB3,JARID2,KDM5B,KIAA1549,LRP6,MAP2K6,MAP3K8,MBNL1,MITF,MSC,NFIA,PLEK,PPP1R9A,PRKAG2,RNF165,SOX11,SOX9,SPRY1,SPRY4,TCF4,TET1,TGFB2,TRIB2,ZFHX4,ZNF423,ZNF521
GO:0060284	regulation of cell development	13	846	0.0013	ENSP00000245479,ENSP00000322568,ENSP00000343690,ENSP00000347134,ENSP00000356705,ENSP00000357392,ENSP00000357393,ENSP00000365280,ENSP00000376458,ENSP00000381382,ENSP00000381876,ENSP00000405514,ENSP00000479101	CDON,DAAM2,DNM3,DPYSL3,EFNA1,EFNA3,ENC1,ID1,NET1,PPP1R9A,SOX11,SOX9,TCF4
GO:0007166	cell surface receptor signaling pathway	22	2198	0.0014	ENSP00000011898,ENSP00000164024,ENSP00000227451,ENSP00000234313,ENSP00000245479,ENSP00000261349,ENSP00000263056,ENSP00000295600,ENSP00000331902,ENSP00000351605,ENSP00000355896,ENSP00000357392,ENSP00000357393,ENSP00000362111,ENSP00000365280,ENSP00000371798,ENSP00000376458,ENSP00000381876,ENSP00000405514,ENSP00000447241,ENSP00000452786,ENSP00000455426	CDON,CELSR3,COL4A5,DAAM2,DTX4,EFNA1,EFNA3,FRS2,FSCN1,FZD6,ID1,ITGB3,LRP6,MAP3K8,MITF,PLEK,PPP1R9A,SOX9,TGFB2,TSPAN6,TSPAN9,ZNF423
GO:0035239	tube morphogenesis	11	615	0.0014	ENSP00000245479,ENSP00000261349,ENSP00000322568,ENSP00000351605,ENSP00000355896,ENSP00000356234,ENSP00000357392,ENSP00000361027,ENSP00000365280,ENSP00000452786,ENSP00000481675	AMOT,EFNA1,FZD6,ID1,ITGB3,KDM5B,LRP6,SOX11,SOX9,SPRY1,TGFB2
GO:0050767	regulation of neurogenesis	12	730	0.0014	ENSP00000245479,ENSP00000322568,ENSP00000343690,ENSP00000356705,ENSP00000357392,ENSP00000357393,ENSP00000365280,ENSP00000376458,ENSP00000381382,ENSP00000381876,ENSP00000405514,ENSP00000479101	CDON,DAAM2,DNM3,DPYSL3,EFNA1,EFNA3,ENC1,ID1,PPP1R9A,SOX11,SOX9,TCF4
GO:0051240	positive regulation of multicellular organismal process	18	1551	0.0014	ENSP00000234313,ENSP00000245479,ENSP00000261349,ENSP00000322568,ENSP00000343690,ENSP00000355896,ENSP00000356234,ENSP00000361027,ENSP00000362352,ENSP00000363694,ENSP00000376458,ENSP00000381382,ENSP00000405514,ENSP00000428324,ENSP00000447241,ENSP00000452786,ENSP00000479101,ENSP00000481675	AMOT,CDON,DPYSL3,ENC1,EPB41L4B,FRS2,H2AFY2,ITGB3,KDM5B,LRP6,PLEK,PPP1R9A,SOX11,SOX9,SPRY1,TCF4,TGFB2,VASH2
GO:0060425	lung morphogenesis	4	44	0.0014	ENSP00000245479,ENSP00000322568,ENSP00000365280,ENSP00000481675	ID1,SOX11,SOX9,SPRY1
GO:0002009	morphogenesis of an epithelium	9	414	0.0015	ENSP00000245479,ENSP00000261349,ENSP00000322568,ENSP00000326330,ENSP00000351605,ENSP00000355896,ENSP00000356234,ENSP00000447241,ENSP00000481675	FRAS1,FRS2,FZD6,KDM5B,LRP6,SOX11,SOX9,SPRY1,TGFB2
GO:0003179	heart valve morphogenesis	4	46	0.0015	ENSP00000245479,ENSP00000351807,ENSP00000355896,ENSP00000357392	EFNA1,ELN,SOX9,TGFB2
GO:0007423	sensory organ development	10	515	0.0015	ENSP00000245479,ENSP00000261349,ENSP00000295600,ENSP00000322568,ENSP00000351605,ENSP00000355896,ENSP00000356234,ENSP00000376458,ENSP00000447241,ENSP00000482620	CDON,FRS2,FZD6,KDM5B,LRP6,MITF,RAB11FIP4,SOX11,SOX9,TGFB2
GO:0009887	animal organ morphogenesis	13	865	0.0015	ENSP00000245479,ENSP00000261349,ENSP00000322568,ENSP00000326330,ENSP00000351605,ENSP00000351807,ENSP00000355896,ENSP00000356234,ENSP00000357392,ENSP00000365280,ENSP00000376458,ENSP00000447241,ENSP00000481675	CDON,EFNA1,ELN,FRAS1,FRS2,FZD6,ID1,KDM5B,LRP6,SOX11,SOX9,SPRY1,TGFB2
GO:0050774	negative regulation of dendrite morphogenesis	3	15	0.0015	ENSP00000356705,ENSP00000357392,ENSP00000365280	DNM3,EFNA1,ID1
GO:0048729	tissue morphogenesis	10	522	0.0016	ENSP00000245479,ENSP00000261349,ENSP00000322568,ENSP00000326330,ENSP00000351605,ENSP00000355896,ENSP00000356234,ENSP00000447241,ENSP00000452786,ENSP00000481675	FRAS1,FRS2,FZD6,ITGB3,KDM5B,LRP6,SOX11,SOX9,SPRY1,TGFB2
GO:0051094	positive regulation of developmental process	16	1286	0.0016	ENSP00000245479,ENSP00000261349,ENSP00000322568,ENSP00000343690,ENSP00000347134,ENSP00000355896,ENSP00000356234,ENSP00000361027,ENSP00000362352,ENSP00000376458,ENSP00000381382,ENSP00000405514,ENSP00000428324,ENSP00000447241,ENSP00000479101,ENSP00000481675	AMOT,CDON,DPYSL3,ENC1,FRS2,H2AFY2,KDM5B,LRP6,NET1,PPP1R9A,SOX11,SOX9,SPRY1,TCF4,TGFB2,VASH2
GO:0065007	biological regulation	64	11740	0.0017	ENSP00000011898,ENSP00000155926,ENSP00000164024,ENSP00000202556,ENSP00000216133,ENSP00000227451,ENSP00000234313,ENSP00000245479,ENSP00000257749,ENSP00000261254,ENSP00000261349,ENSP00000263056,ENSP00000264709,ENSP00000265734,ENSP00000269439,ENSP00000272430,ENSP00000282486,ENSP00000287878,ENSP00000295600,ENSP00000295951,ENSP00000299427,ENSP00000308750,ENSP00000321445,ENSP00000322568,ENSP00000331902…	AMOT,BACH2,CBX2,CBX7,CCND2,CD48,CDK6,CDON,CELSR3,COL4A5,DAAM2,DNM3,DNMT3A,DPYSL3,DTX4,EFNA1,EFNA3,ENC1,EPB41L4B,FRS2,FSCN1,FZD6,H2AFY2,ID1,ITGB3,JARID2,KDM5B,KIAA1549,KIF26A,LRP6,MAP2K6,MAP3K8,MBNL1,MITF,MPP7,MSC,NET1,NFIA,PEG10,PLEK,PPP1R13B,PPP1R9A,PRKAG2,RAB11FIP4,RNF165,RTKN,SLC16A2,SLMAP,SOX11,SOX9,SPRY1,SPRY4,TCF4,TET1,TGFB2,TPP1,TRIB2,TSPAN6,TSPAN9,USP46,VASH2,ZFHX4,ZNF423,ZNF521
GO:0045892	negative regulation of transcription, DNA-templated	15	1169	0.0019	ENSP00000216133,ENSP00000245479,ENSP00000257749,ENSP00000264709,ENSP00000295600,ENSP00000308750,ENSP00000321445,ENSP00000322568,ENSP00000341280,ENSP00000356234,ENSP00000357392,ENSP00000360231,ENSP00000362352,ENSP00000365280,ENSP00000455426	BACH2,CBX2,CBX7,DNMT3A,EFNA1,H2AFY2,ID1,JARID2,KDM5B,MITF,MSC,NFIA,SOX11,SOX9,ZNF423
GO:0080090	regulation of primary metabolic process	41	5982	0.0019	ENSP00000155926,ENSP00000164024,ENSP00000216133,ENSP00000234313,ENSP00000245479,ENSP00000257749,ENSP00000261254,ENSP00000261349,ENSP00000263056,ENSP00000264709,ENSP00000265734,ENSP00000269439,ENSP00000282486,ENSP00000287878,ENSP00000295600,ENSP00000308750,ENSP00000321445,ENSP00000322568,ENSP00000341280,ENSP00000344967,ENSP00000351605,ENSP00000354794,ENSP00000355896,ENSP00000356234,ENSP00000357392…	BACH2,CBX2,CBX7,CCND2,CDK6,CDON,CELSR3,DNMT3A,EFNA1,EFNA3,ENC1,FRS2,FZD6,H2AFY2,ID1,ITGB3,JARID2,KDM5B,KIAA1549,LRP6,MAP2K6,MAP3K8,MBNL1,MITF,MSC,NFIA,PLEK,PPP1R9A,PRKAG2,RNF165,SOX11,SOX9,SPRY1,SPRY4,TCF4,TET1,TGFB2,TRIB2,ZFHX4,ZNF423,ZNF521
GO:0009888	tissue development	18	1626	0.0021	ENSP00000223215,ENSP00000245479,ENSP00000261349,ENSP00000265734,ENSP00000299427,ENSP00000321445,ENSP00000322568,ENSP00000326330,ENSP00000351605,ENSP00000355896,ENSP00000356234,ENSP00000357392,ENSP00000365280,ENSP00000376458,ENSP00000441831,ENSP00000447241,ENSP00000452786,ENSP00000481675	CDK6,CDON,EFNA1,FNDC3A,FRAS1,FRS2,FZD6,ID1,ITGB3,KDM5B,LRP6,MEST,MSC,SOX11,SOX9,SPRY1,TGFB2,TPP1
GO:0035295	tube development	12	793	0.0024	ENSP00000245479,ENSP00000261349,ENSP00000322568,ENSP00000351605,ENSP00000355896,ENSP00000356234,ENSP00000357392,ENSP00000360231,ENSP00000361027,ENSP00000365280,ENSP00000452786,ENSP00000481675	AMOT,EFNA1,FZD6,ID1,ITGB3,KDM5B,LRP6,NFIA,SOX11,SOX9,SPRY1,TGFB2
GO:2000113	negative regulation of cellular macromolecule biosynthetic process	16	1348	0.0024	ENSP00000216133,ENSP00000245479,ENSP00000257749,ENSP00000264709,ENSP00000295600,ENSP00000308750,ENSP00000321445,ENSP00000322568,ENSP00000341280,ENSP00000356234,ENSP00000357392,ENSP00000360231,ENSP00000362352,ENSP00000365280,ENSP00000455426,ENSP00000479101	BACH2,CBX2,CBX7,DNMT3A,EFNA1,ENC1,H2AFY2,ID1,JARID2,KDM5B,MITF,MSC,NFIA,SOX11,SOX9,ZNF423
GO:0009966	regulation of signal transduction	26	3033	0.0026	ENSP00000155926,ENSP00000202556,ENSP00000234313,ENSP00000245479,ENSP00000261349,ENSP00000263056,ENSP00000269439,ENSP00000322568,ENSP00000337907,ENSP00000344967,ENSP00000347134,ENSP00000351605,ENSP00000355896,ENSP00000357392,ENSP00000361027,ENSP00000362111,ENSP00000365280,ENSP00000376458,ENSP00000381876,ENSP00000388241,ENSP00000418944,ENSP00000447241,ENSP00000452786,ENSP00000455426,ENSP00000468348…	AMOT,CDON,DAAM2,EFNA1,FRS2,FZD6,ID1,ITGB3,KIF26A,LRP6,MAP2K6,MAP3K8,MPP7,NET1,PEG10,PLEK,PPP1R13B,RNF165,SOX11,SOX9,SPRY1,SPRY4,TGFB2,TRIB2,TSPAN6,ZNF423
GO:0031323	regulation of cellular metabolic process	41	6082	0.0026	ENSP00000155926,ENSP00000164024,ENSP00000216133,ENSP00000234313,ENSP00000245479,ENSP00000257749,ENSP00000261254,ENSP00000261349,ENSP00000263056,ENSP00000264709,ENSP00000265734,ENSP00000269439,ENSP00000282486,ENSP00000287878,ENSP00000295600,ENSP00000308750,ENSP00000321445,ENSP00000322568,ENSP00000341280,ENSP00000344967,ENSP00000351605,ENSP00000354794,ENSP00000355896,ENSP00000356234,ENSP00000357392…	BACH2,CBX2,CBX7,CCND2,CDK6,CDON,CELSR3,DNMT3A,EFNA1,EFNA3,ENC1,FRS2,FZD6,H2AFY2,ID1,ITGB3,JARID2,KDM5B,KIAA1549,LRP6,MAP2K6,MAP3K8,MBNL1,MITF,MSC,NFIA,PLEK,PPP1R9A,PRKAG2,RNF165,SOX11,SOX9,SPRY1,SPRY4,TCF4,TET1,TGFB2,TRIB2,ZFHX4,ZNF423,ZNF521
GO:0048593	camera-type eye morphogenesis	5	109	0.0026	ENSP00000245479,ENSP00000261349,ENSP00000322568,ENSP00000376458,ENSP00000447241	CDON,FRS2,LRP6,SOX11,SOX9
GO:0050679	positive regulation of epithelial cell proliferation	6	178	0.0026	ENSP00000245479,ENSP00000322568,ENSP00000356234,ENSP00000365280,ENSP00000428324,ENSP00000452786	ID1,ITGB3,KDM5B,SOX11,SOX9,VASH2
GO:0050768	negative regulation of neurogenesis	7	260	0.0026	ENSP00000245479,ENSP00000322568,ENSP00000343690,ENSP00000356705,ENSP00000357392,ENSP00000365280,ENSP00000381876	DAAM2,DNM3,DPYSL3,EFNA1,ID1,SOX11,SOX9
GO:0072359	circulatory system development	12	807	0.0026	ENSP00000245479,ENSP00000261349,ENSP00000322568,ENSP00000351807,ENSP00000355896,ENSP00000357392,ENSP00000361027,ENSP00000365280,ENSP00000428324,ENSP00000447241,ENSP00000452786,ENSP00000481675	AMOT,EFNA1,ELN,FRS2,ID1,ITGB3,LRP6,SOX11,SOX9,SPRY1,TGFB2,VASH2
GO:0048646	anatomical structure formation involved in morphogenesis	12	831	0.0031	ENSP00000245479,ENSP00000261349,ENSP00000322568,ENSP00000351605,ENSP00000355896,ENSP00000357392,ENSP00000362748,ENSP00000365280,ENSP00000376458,ENSP00000428324,ENSP00000447241,ENSP00000452786	CDON,EFNA1,FRS2,FZD6,ID1,ITGB3,LRP6,SOX11,SOX9,TET1,TGFB2,VASH2
GO:0051241	negative regulation of multicellular organismal process	14	1098	0.0031	ENSP00000155926,ENSP00000245479,ENSP00000265734,ENSP00000322568,ENSP00000341280,ENSP00000343690,ENSP00000355896,ENSP00000356705,ENSP00000357392,ENSP00000357393,ENSP00000361027,ENSP00000365280,ENSP00000381876,ENSP00000447241	AMOT,CDK6,DAAM2,DNM3,DPYSL3,EFNA1,EFNA3,FRS2,ID1,JARID2,SOX11,SOX9,TGFB2,TRIB2
GO:0060541	respiratory system development	6	188	0.0031	ENSP00000245479,ENSP00000261349,ENSP00000321445,ENSP00000322568,ENSP00000365280,ENSP00000481675	ID1,LRP6,MSC,SOX11,SOX9,SPRY1
GO:0001838	embryonic epithelial tube formation	5	120	0.0035	ENSP00000245479,ENSP00000261349,ENSP00000322568,ENSP00000351605,ENSP00000355896	FZD6,LRP6,SOX11,SOX9,TGFB2
GO:0007507	heart development	9	485	0.0037	ENSP00000245479,ENSP00000261349,ENSP00000322568,ENSP00000351807,ENSP00000355896,ENSP00000357392,ENSP00000365280,ENSP00000447241,ENSP00000481675	EFNA1,ELN,FRS2,ID1,LRP6,SOX11,SOX9,SPRY1,TGFB2
GO:0045934	negative regulation of nucleobase-containing compound metabolic process	16	1424	0.0038	ENSP00000216133,ENSP00000245479,ENSP00000257749,ENSP00000264709,ENSP00000295600,ENSP00000308750,ENSP00000321445,ENSP00000322568,ENSP00000341280,ENSP00000356234,ENSP00000357392,ENSP00000360231,ENSP00000362352,ENSP00000362748,ENSP00000365280,ENSP00000455426	BACH2,CBX2,CBX7,DNMT3A,EFNA1,H2AFY2,ID1,JARID2,KDM5B,MITF,MSC,NFIA,SOX11,SOX9,TET1,ZNF423
GO:0071900	regulation of protein serine/threonine kinase activity	9	488	0.0038	ENSP00000155926,ENSP00000261254,ENSP00000261349,ENSP00000263056,ENSP00000265734,ENSP00000287878,ENSP00000447241,ENSP00000468348,ENSP00000481675	CCND2,CDK6,FRS2,LRP6,MAP2K6,MAP3K8,PRKAG2,SPRY1,TRIB2
GO:0007417	central nervous system development	12	861	0.004	ENSP00000245479,ENSP00000261349,ENSP00000265734,ENSP00000299427,ENSP00000322568,ENSP00000341280,ENSP00000351605,ENSP00000362352,ENSP00000365280,ENSP00000376458,ENSP00000381876,ENSP00000447241	CDK6,CDON,DAAM2,FRS2,FZD6,H2AFY2,ID1,JARID2,LRP6,SOX11,SOX9,TPP1
GO:0002088	lens development in camera-type eye	4	68	0.0043	ENSP00000322568,ENSP00000356234,ENSP00000376458,ENSP00000447241	CDON,FRS2,KDM5B,SOX11
GO:0016043	cellular component organization	36	5163	0.0043	ENSP00000164024,ENSP00000202556,ENSP00000216133,ENSP00000234313,ENSP00000245479,ENSP00000261349,ENSP00000264709,ENSP00000269439,ENSP00000272430,ENSP00000295600,ENSP00000299427,ENSP00000308750,ENSP00000331902,ENSP00000337907,ENSP00000341280,ENSP00000343690,ENSP00000351807,ENSP00000355896,ENSP00000356234,ENSP00000356705,ENSP00000357392,ENSP00000357393,ENSP00000360231,ENSP00000361027,ENSP00000362352…	AMOT,CBX2,CBX7,CELSR3,COL4A5,DAAM2,DNM3,DNMT3A,DPYSL3,EFNA1,EFNA3,ELN,EPB41L4B,FRS2,FSCN1,H2AFY2,ID1,ITGB3,JARID2,KDM5B,LRP6,MITF,MPP7,NFIA,PLEK,PPP1R13B,PPP1R9A,RNF165,RTKN,SOX9,SPRY1,TCF4,TET1,TGFB2,TPP1,VASH2
GO:0044089	positive regulation of cellular component biogenesis	9	498	0.0043	ENSP00000234313,ENSP00000245479,ENSP00000295600,ENSP00000337907,ENSP00000343690,ENSP00000356705,ENSP00000361027,ENSP00000365280,ENSP00000371798	AMOT,DNM3,DPYSL3,FSCN1,ID1,MITF,MPP7,PLEK,SOX9
GO:0051253	negative regulation of RNA metabolic process	15	1303	0.0045	ENSP00000216133,ENSP00000245479,ENSP00000257749,ENSP00000264709,ENSP00000295600,ENSP00000308750,ENSP00000321445,ENSP00000322568,ENSP00000341280,ENSP00000356234,ENSP00000357392,ENSP00000360231,ENSP00000362352,ENSP00000365280,ENSP00000455426	BACH2,CBX2,CBX7,DNMT3A,EFNA1,H2AFY2,ID1,JARID2,KDM5B,MITF,MSC,NFIA,SOX11,SOX9,ZNF423
GO:0001655	urogenital system development	7	299	0.0046	ENSP00000245479,ENSP00000322568,ENSP00000326330,ENSP00000355896,ENSP00000360231,ENSP00000447241,ENSP00000481675	FRAS1,FRS2,NFIA,SOX11,SOX9,SPRY1,TGFB2
GO:0001702	gastrulation with mouth forming second	3	27	0.0046	ENSP00000261349,ENSP00000361027,ENSP00000447241	AMOT,FRS2,LRP6
GO:0003401	axis elongation	3	27	0.0046	ENSP00000245479,ENSP00000261349,ENSP00000481675	LRP6,SOX9,SPRY1
GO:0010632	regulation of epithelial cell migration	6	209	0.0046	ENSP00000245479,ENSP00000355896,ENSP00000357392,ENSP00000361027,ENSP00000363694,ENSP00000452786	AMOT,EFNA1,EPB41L4B,ITGB3,SOX9,TGFB2
GO:0031128	developmental induction	3	27	0.0046	ENSP00000245479,ENSP00000447241,ENSP00000481675	FRS2,SOX9,SPRY1
GO:0048863	stem cell differentiation	5	131	0.0046	ENSP00000245479,ENSP00000261349,ENSP00000322568,ENSP00000341280,ENSP00000355896	JARID2,LRP6,SOX11,SOX9,TGFB2
GO:0060562	epithelial tube morphogenesis	7	298	0.0046	ENSP00000245479,ENSP00000261349,ENSP00000322568,ENSP00000351605,ENSP00000355896,ENSP00000356234,ENSP00000481675	FZD6,KDM5B,LRP6,SOX11,SOX9,SPRY1,TGFB2
GO:2000027	regulation of animal organ morphogenesis	6	207	0.0046	ENSP00000164024,ENSP00000245479,ENSP00000351605,ENSP00000355896,ENSP00000447241,ENSP00000481675	CELSR3,FRS2,FZD6,SOX9,SPRY1,TGFB2
GO:0010634	positive regulation of epithelial cell migration	5	136	0.0049	ENSP00000245479,ENSP00000355896,ENSP00000361027,ENSP00000363694,ENSP00000452786	AMOT,EPB41L4B,ITGB3,SOX9,TGFB2
GO:0032268	regulation of cellular protein metabolic process	22	2486	0.0049	ENSP00000155926,ENSP00000164024,ENSP00000245479,ENSP00000261254,ENSP00000261349,ENSP00000263056,ENSP00000265734,ENSP00000287878,ENSP00000341280,ENSP00000344967,ENSP00000355896,ENSP00000357392,ENSP00000357393,ENSP00000362748,ENSP00000365280,ENSP00000376458,ENSP00000405514,ENSP00000447241,ENSP00000452786,ENSP00000468348,ENSP00000479101,ENSP00000481675	CCND2,CDK6,CDON,CELSR3,EFNA1,EFNA3,ENC1,FRS2,ID1,ITGB3,JARID2,LRP6,MAP2K6,MAP3K8,PPP1R9A,PRKAG2,SOX9,SPRY1,SPRY4,TET1,TGFB2,TRIB2
GO:0045860	positive regulation of protein kinase activity	9	517	0.0049	ENSP00000261254,ENSP00000263056,ENSP00000287878,ENSP00000355896,ENSP00000357392,ENSP00000405514,ENSP00000447241,ENSP00000452786,ENSP00000468348	CCND2,EFNA1,FRS2,ITGB3,MAP2K6,MAP3K8,PPP1R9A,PRKAG2,TGFB2
GO:0060041	retina development in camera-type eye	5	136	0.0049	ENSP00000245479,ENSP00000261349,ENSP00000355896,ENSP00000376458,ENSP00000482620	CDON,LRP6,RAB11FIP4,SOX9,TGFB2
GO:0060317	cardiac epithelial to mesenchymal transition	3	28	0.0049	ENSP00000355896,ENSP00000357392,ENSP00000481675	EFNA1,SPRY1,TGFB2
GO:0051491	positive regulation of filopodium assembly	3	29	0.0052	ENSP00000343690,ENSP00000356705,ENSP00000371798	DNM3,DPYSL3,FSCN1
GO:1905314	semi-lunar valve development	3	29	0.0052	ENSP00000351807,ENSP00000355896,ENSP00000357392	EFNA1,ELN,TGFB2
GO:0010629	negative regulation of gene expression	17	1670	0.0056	ENSP00000216133,ENSP00000245479,ENSP00000257749,ENSP00000264709,ENSP00000295600,ENSP00000308750,ENSP00000321445,ENSP00000322568,ENSP00000341280,ENSP00000355896,ENSP00000356234,ENSP00000357392,ENSP00000360231,ENSP00000362352,ENSP00000365280,ENSP00000455426,ENSP00000479101	BACH2,CBX2,CBX7,DNMT3A,EFNA1,ENC1,H2AFY2,ID1,JARID2,KDM5B,MITF,MSC,NFIA,SOX11,SOX9,TGFB2,ZNF423
GO:0048814	regulation of dendrite morphogenesis	4	77	0.0056	ENSP00000356705,ENSP00000357392,ENSP00000365280,ENSP00000405514	DNM3,EFNA1,ID1,PPP1R9A
GO:0060429	epithelium development	13	1055	0.0056	ENSP00000245479,ENSP00000261349,ENSP00000265734,ENSP00000299427,ENSP00000322568,ENSP00000326330,ENSP00000351605,ENSP00000355896,ENSP00000356234,ENSP00000365280,ENSP00000441831,ENSP00000447241,ENSP00000481675	CDK6,FNDC3A,FRAS1,FRS2,FZD6,ID1,KDM5B,LRP6,SOX11,SOX9,SPRY1,TGFB2,TPP1
GO:0030513	positive regulation of BMP signaling pathway	3	32	0.0064	ENSP00000269439,ENSP00000322568,ENSP00000455426	RNF165,SOX11,ZNF423
GO:0048583	regulation of response to stimulus	29	3882	0.0065	ENSP00000155926,ENSP00000202556,ENSP00000234313,ENSP00000245479,ENSP00000261349,ENSP00000263056,ENSP00000265734,ENSP00000269439,ENSP00000322568,ENSP00000337907,ENSP00000341280,ENSP00000344967,ENSP00000347134,ENSP00000351605,ENSP00000355896,ENSP00000357392,ENSP00000361027,ENSP00000362111,ENSP00000365280,ENSP00000376458,ENSP00000381876,ENSP00000388241,ENSP00000418944,ENSP00000447241,ENSP00000452786…	AMOT,CD48,CDK6,CDON,DAAM2,EFNA1,FRS2,FZD6,ID1,ITGB3,JARID2,KIF26A,LRP6,MAP2K6,MAP3K8,MPP7,NET1,PEG10,PLEK,PPP1R13B,RNF165,SOX11,SOX9,SPRY1,SPRY4,TGFB2,TRIB2,TSPAN6,ZNF423
GO:0043009	chordate embryonic development	9	550	0.0067	ENSP00000245479,ENSP00000261349,ENSP00000282486,ENSP00000322568,ENSP00000351605,ENSP00000355896,ENSP00000361027,ENSP00000362748,ENSP00000428324	AMOT,FZD6,LRP6,MBNL1,SOX11,SOX9,TET1,TGFB2,VASH2
GO:0048513	animal organ development	24	2926	0.0067	ENSP00000234313,ENSP00000245479,ENSP00000261349,ENSP00000265734,ENSP00000295600,ENSP00000321445,ENSP00000322568,ENSP00000326330,ENSP00000341280,ENSP00000351605,ENSP00000351807,ENSP00000355896,ENSP00000356234,ENSP00000357392,ENSP00000360231,ENSP00000362352,ENSP00000365280,ENSP00000376458,ENSP00000381876,ENSP00000428324,ENSP00000441831,ENSP00000447241,ENSP00000481675,ENSP00000482620	CDK6,CDON,DAAM2,EFNA1,ELN,FNDC3A,FRAS1,FRS2,FZD6,H2AFY2,ID1,JARID2,KDM5B,LRP6,MITF,MSC,NFIA,PLEK,RAB11FIP4,SOX11,SOX9,SPRY1,TGFB2,VASH2
GO:0003007	heart morphogenesis	6	235	0.0069	ENSP00000245479,ENSP00000322568,ENSP00000351807,ENSP00000355896,ENSP00000357392,ENSP00000481675	EFNA1,ELN,SOX11,SOX9,SPRY1,TGFB2
GO:0110110	positive regulation of animal organ morphogenesis	4	83	0.0069	ENSP00000245479,ENSP00000355896,ENSP00000447241,ENSP00000481675	FRS2,SOX9,SPRY1,TGFB2
GO:0061002	negative regulation of dendritic spine morphogenesis	2	6	0.0071	ENSP00000356705,ENSP00000357392	DNM3,EFNA1
GO:1902961	positive regulation of aspartic-type endopeptidase activity involved in amyloid precursor protein catabolic process	2	6	0.0071	ENSP00000357392,ENSP00000357393	EFNA1,EFNA3
GO:0009889	regulation of biosynthetic process	31	4337	0.0074	ENSP00000155926,ENSP00000216133,ENSP00000234313,ENSP00000245479,ENSP00000257749,ENSP00000261349,ENSP00000264709,ENSP00000269439,ENSP00000287878,ENSP00000295600,ENSP00000308750,ENSP00000321445,ENSP00000322568,ENSP00000341280,ENSP00000351605,ENSP00000354794,ENSP00000355896,ENSP00000356234,ENSP00000357392,ENSP00000360231,ENSP00000362352,ENSP00000362748,ENSP00000365280,ENSP00000376458,ENSP00000381382…	BACH2,CBX2,CBX7,CDON,DNMT3A,EFNA1,ENC1,FZD6,H2AFY2,ID1,ITGB3,JARID2,KDM5B,KIAA1549,LRP6,MAP2K6,MITF,MSC,NFIA,PLEK,PRKAG2,RNF165,SOX11,SOX9,TCF4,TET1,TGFB2,TRIB2,ZFHX4,ZNF423,ZNF521
GO:0045936	negative regulation of phosphate metabolic process	9	562	0.0074	ENSP00000155926,ENSP00000234313,ENSP00000261349,ENSP00000265734,ENSP00000287878,ENSP00000344967,ENSP00000355896,ENSP00000357392,ENSP00000481675	CDK6,EFNA1,LRP6,PLEK,PRKAG2,SPRY1,SPRY4,TGFB2,TRIB2
GO:0010556	regulation of macromolecule biosynthetic process	30	4143	0.0077	ENSP00000155926,ENSP00000216133,ENSP00000234313,ENSP00000245479,ENSP00000257749,ENSP00000261349,ENSP00000264709,ENSP00000269439,ENSP00000295600,ENSP00000308750,ENSP00000321445,ENSP00000322568,ENSP00000341280,ENSP00000351605,ENSP00000354794,ENSP00000355896,ENSP00000356234,ENSP00000357392,ENSP00000360231,ENSP00000362352,ENSP00000362748,ENSP00000365280,ENSP00000376458,ENSP00000381382,ENSP00000416040…	BACH2,CBX2,CBX7,CDON,DNMT3A,EFNA1,ENC1,FZD6,H2AFY2,ID1,ITGB3,JARID2,KDM5B,KIAA1549,LRP6,MAP2K6,MITF,MSC,NFIA,PLEK,RNF165,SOX11,SOX9,TCF4,TET1,TGFB2,TRIB2,ZFHX4,ZNF423,ZNF521
GO:0061001	regulation of dendritic spine morphogenesis	3	36	0.0079	ENSP00000356705,ENSP00000357392,ENSP00000405514	DNM3,EFNA1,PPP1R9A
GO:0032231	regulation of actin filament bundle assembly	4	89	0.0082	ENSP00000234313,ENSP00000361027,ENSP00000365280,ENSP00000405514	AMOT,ID1,PLEK,PPP1R9A
GO:0090596	sensory organ morphogenesis	6	248	0.0084	ENSP00000245479,ENSP00000261349,ENSP00000322568,ENSP00000351605,ENSP00000376458,ENSP00000447241	CDON,FRS2,FZD6,LRP6,SOX11,SOX9
GO:0042127	regulation of cell population proliferation	16	1594	0.0087	ENSP00000245479,ENSP00000261254,ENSP00000261349,ENSP00000265734,ENSP00000295600,ENSP00000322568,ENSP00000341280,ENSP00000355896,ENSP00000356234,ENSP00000362748,ENSP00000365280,ENSP00000376458,ENSP00000428324,ENSP00000447241,ENSP00000452786,ENSP00000481675	CCND2,CDK6,CDON,FRS2,ID1,ITGB3,JARID2,KDM5B,LRP6,MITF,SOX11,SOX9,SPRY1,TET1,TGFB2,VASH2
GO:1902531	regulation of intracellular signal transduction	17	1764	0.009	ENSP00000155926,ENSP00000202556,ENSP00000234313,ENSP00000245479,ENSP00000263056,ENSP00000322568,ENSP00000344967,ENSP00000347134,ENSP00000355896,ENSP00000357392,ENSP00000361027,ENSP00000362111,ENSP00000365280,ENSP00000376458,ENSP00000447241,ENSP00000468348,ENSP00000481675	AMOT,CDON,EFNA1,FRS2,ID1,MAP2K6,MAP3K8,NET1,PLEK,PPP1R13B,SOX11,SOX9,SPRY1,SPRY4,TGFB2,TRIB2,TSPAN6
GO:0043408	regulation of MAPK cascade	10	712	0.0091	ENSP00000155926,ENSP00000263056,ENSP00000344967,ENSP00000355896,ENSP00000357392,ENSP00000365280,ENSP00000376458,ENSP00000447241,ENSP00000468348,ENSP00000481675	CDON,EFNA1,FRS2,ID1,MAP2K6,MAP3K8,SPRY1,SPRY4,TGFB2,TRIB2
GO:0090287	regulation of cellular response to growth factor stimulus	6	254	0.0092	ENSP00000269439,ENSP00000322568,ENSP00000418944,ENSP00000452786,ENSP00000455426,ENSP00000481675	ITGB3,PEG10,RNF165,SOX11,SPRY1,ZNF423
GO:0022612	gland morphogenesis	4	94	0.0096	ENSP00000245479,ENSP00000355896,ENSP00000356234,ENSP00000447241	FRS2,KDM5B,SOX9,TGFB2
GO:0031401	positive regulation of protein modification process	13	1149	0.0101	ENSP00000245479,ENSP00000261254,ENSP00000263056,ENSP00000287878,ENSP00000341280,ENSP00000355896,ENSP00000357392,ENSP00000362748,ENSP00000376458,ENSP00000405514,ENSP00000447241,ENSP00000452786,ENSP00000468348	CCND2,CDON,EFNA1,FRS2,ITGB3,JARID2,MAP2K6,MAP3K8,PPP1R9A,PRKAG2,SOX9,TET1,TGFB2
GO:0060059	embryonic retina morphogenesis in camera-type eye	2	8	0.0101	ENSP00000261349,ENSP00000376458	CDON,LRP6
GO:0060534	trachea cartilage development	2	8	0.0101	ENSP00000245479,ENSP00000261349	LRP6,SOX9
GO:0072001	renal system development	6	267	0.0114	ENSP00000245479,ENSP00000322568,ENSP00000326330,ENSP00000355896,ENSP00000360231,ENSP00000481675	FRAS1,NFIA,SOX11,SOX9,SPRY1,TGFB2
GO:0006355	regulation of transcription, DNA-templated	27	3661	0.0115	ENSP00000216133,ENSP00000234313,ENSP00000245479,ENSP00000257749,ENSP00000261349,ENSP00000264709,ENSP00000269439,ENSP00000295600,ENSP00000308750,ENSP00000321445,ENSP00000322568,ENSP00000341280,ENSP00000351605,ENSP00000354794,ENSP00000355896,ENSP00000356234,ENSP00000357392,ENSP00000360231,ENSP00000362352,ENSP00000362748,ENSP00000365280,ENSP00000376458,ENSP00000381382,ENSP00000416040,ENSP00000430497…	BACH2,CBX2,CBX7,CDON,DNMT3A,EFNA1,FZD6,H2AFY2,ID1,JARID2,KDM5B,KIAA1549,LRP6,MAP2K6,MITF,MSC,NFIA,PLEK,RNF165,SOX11,SOX9,TCF4,TET1,TGFB2,ZFHX4,ZNF423,ZNF521
GO:0008284	positive regulation of cell population proliferation	11	878	0.0115	ENSP00000245479,ENSP00000261254,ENSP00000265734,ENSP00000322568,ENSP00000355896,ENSP00000356234,ENSP00000362748,ENSP00000365280,ENSP00000376458,ENSP00000428324,ENSP00000452786	CCND2,CDK6,CDON,ID1,ITGB3,KDM5B,SOX11,SOX9,TET1,TGFB2,VASH2
GO:0031326	regulation of cellular biosynthetic process	30	4266	0.0115	ENSP00000155926,ENSP00000216133,ENSP00000234313,ENSP00000245479,ENSP00000257749,ENSP00000261349,ENSP00000264709,ENSP00000269439,ENSP00000287878,ENSP00000295600,ENSP00000308750,ENSP00000321445,ENSP00000322568,ENSP00000341280,ENSP00000351605,ENSP00000354794,ENSP00000355896,ENSP00000356234,ENSP00000357392,ENSP00000360231,ENSP00000362352,ENSP00000362748,ENSP00000365280,ENSP00000376458,ENSP00000381382…	BACH2,CBX2,CBX7,CDON,DNMT3A,EFNA1,ENC1,FZD6,H2AFY2,ID1,JARID2,KDM5B,KIAA1549,LRP6,MAP2K6,MITF,MSC,NFIA,PLEK,PRKAG2,RNF165,SOX11,SOX9,TCF4,TET1,TGFB2,TRIB2,ZFHX4,ZNF423,ZNF521
GO:0001841	neural tube formation	4	101	0.0116	ENSP00000261349,ENSP00000322568,ENSP00000351605,ENSP00000355896	FZD6,LRP6,SOX11,TGFB2
GO:0010604	positive regulation of macromolecule metabolic process	24	3081	0.0116	ENSP00000155926,ENSP00000245479,ENSP00000261254,ENSP00000261349,ENSP00000263056,ENSP00000287878,ENSP00000295600,ENSP00000322568,ENSP00000341280,ENSP00000355896,ENSP00000356234,ENSP00000357392,ENSP00000357393,ENSP00000360231,ENSP00000362748,ENSP00000363694,ENSP00000365280,ENSP00000376458,ENSP00000381382,ENSP00000405514,ENSP00000447241,ENSP00000452786,ENSP00000455426,ENSP00000468348	CCND2,CDON,EFNA1,EFNA3,EPB41L4B,FRS2,ID1,ITGB3,JARID2,KDM5B,LRP6,MAP2K6,MAP3K8,MITF,NFIA,PPP1R9A,PRKAG2,SOX11,SOX9,TCF4,TET1,TGFB2,TRIB2,ZNF423
GO:0051716	cellular response to stimulus	39	6212	0.0116	ENSP00000011898,ENSP00000164024,ENSP00000202556,ENSP00000227451,ENSP00000234313,ENSP00000245479,ENSP00000261254,ENSP00000261349,ENSP00000263056,ENSP00000264709,ENSP00000265734,ENSP00000272430,ENSP00000287878,ENSP00000295600,ENSP00000299427,ENSP00000321445,ENSP00000322568,ENSP00000331902,ENSP00000341280,ENSP00000343690,ENSP00000347134,ENSP00000351605,ENSP00000355896,ENSP00000356234,ENSP00000357392…	AMOT,CCND2,CD48,CDK6,CDON,CELSR3,COL4A5,DAAM2,DNMT3A,DPYSL3,DTX4,EFNA1,EFNA3,FRS2,FSCN1,FZD6,ID1,ITGB3,JARID2,KDM5B,KIF26A,LRP6,MAP2K6,MAP3K8,MITF,MSC,NET1,PLEK,PPP1R13B,PPP1R9A,PRKAG2,RTKN,SOX11,SOX9,TGFB2,TPP1,TSPAN6,TSPAN9,ZNF423
GO:0002064	epithelial cell development	5	179	0.0117	ENSP00000245479,ENSP00000265734,ENSP00000365280,ENSP00000441831,ENSP00000447241	CDK6,FNDC3A,FRS2,ID1,SOX9
GO:0006935	chemotaxis	8	491	0.0117	ENSP00000164024,ENSP00000269439,ENSP00000355896,ENSP00000357392,ENSP00000357393,ENSP00000361027,ENSP00000447241,ENSP00000452786	AMOT,CELSR3,EFNA1,EFNA3,FRS2,ITGB3,RNF165,TGFB2
GO:0009893	positive regulation of metabolic process	25	3280	0.0117	ENSP00000155926,ENSP00000234313,ENSP00000245479,ENSP00000261254,ENSP00000261349,ENSP00000263056,ENSP00000287878,ENSP00000295600,ENSP00000322568,ENSP00000341280,ENSP00000355896,ENSP00000356234,ENSP00000357392,ENSP00000357393,ENSP00000360231,ENSP00000362748,ENSP00000363694,ENSP00000365280,ENSP00000376458,ENSP00000381382,ENSP00000405514,ENSP00000447241,ENSP00000452786,ENSP00000455426,ENSP00000468348	CCND2,CDON,EFNA1,EFNA3,EPB41L4B,FRS2,ID1,ITGB3,JARID2,KDM5B,LRP6,MAP2K6,MAP3K8,MITF,NFIA,PLEK,PPP1R9A,PRKAG2,SOX11,SOX9,TCF4,TET1,TGFB2,TRIB2,ZNF423
GO:0009967	positive regulation of signal transduction	15	1493	0.0117	ENSP00000202556,ENSP00000245479,ENSP00000261349,ENSP00000263056,ENSP00000269439,ENSP00000322568,ENSP00000337907,ENSP00000355896,ENSP00000357392,ENSP00000376458,ENSP00000381876,ENSP00000447241,ENSP00000452786,ENSP00000455426,ENSP00000468348	CDON,DAAM2,EFNA1,FRS2,ITGB3,LRP6,MAP2K6,MAP3K8,MPP7,PPP1R13B,RNF165,SOX11,SOX9,TGFB2,ZNF423
GO:0010171	body morphogenesis	3	44	0.0117	ENSP00000261349,ENSP00000262207,ENSP00000376458	CDON,CRISPLD1,LRP6
GO:0030010	establishment of cell polarity	4	102	0.0117	ENSP00000337907,ENSP00000361027,ENSP00000371798,ENSP00000481675	AMOT,FSCN1,MPP7,SPRY1
GO:0030278	regulation of ossification	5	181	0.0117	ENSP00000245479,ENSP00000265734,ENSP00000322568,ENSP00000355896,ENSP00000365280	CDK6,ID1,SOX11,SOX9,TGFB2
GO:0032270	positive regulation of cellular protein metabolic process	15	1496	0.0117	ENSP00000155926,ENSP00000245479,ENSP00000261254,ENSP00000263056,ENSP00000287878,ENSP00000341280,ENSP00000355896,ENSP00000357392,ENSP00000357393,ENSP00000362748,ENSP00000376458,ENSP00000405514,ENSP00000447241,ENSP00000452786,ENSP00000468348	CCND2,CDON,EFNA1,EFNA3,FRS2,ITGB3,JARID2,MAP2K6,MAP3K8,PPP1R9A,PRKAG2,SOX9,TET1,TGFB2,TRIB2
GO:0048468	cell development	15	1493	0.0117	ENSP00000164024,ENSP00000245479,ENSP00000265734,ENSP00000269439,ENSP00000322568,ENSP00000343690,ENSP00000355896,ENSP00000357392,ENSP00000357393,ENSP00000365280,ENSP00000405514,ENSP00000441831,ENSP00000447241,ENSP00000452786,ENSP00000481675	CDK6,CELSR3,DPYSL3,EFNA1,EFNA3,FNDC3A,FRS2,ID1,ITGB3,PPP1R9A,RNF165,SOX11,SOX9,SPRY1,TGFB2
GO:0051252	regulation of RNA metabolic process	28	3890	0.0117	ENSP00000216133,ENSP00000234313,ENSP00000245479,ENSP00000257749,ENSP00000261349,ENSP00000264709,ENSP00000269439,ENSP00000282486,ENSP00000295600,ENSP00000308750,ENSP00000321445,ENSP00000322568,ENSP00000341280,ENSP00000351605,ENSP00000354794,ENSP00000355896,ENSP00000356234,ENSP00000357392,ENSP00000360231,ENSP00000362352,ENSP00000362748,ENSP00000365280,ENSP00000376458,ENSP00000381382,ENSP00000416040…	BACH2,CBX2,CBX7,CDON,DNMT3A,EFNA1,FZD6,H2AFY2,ID1,JARID2,KDM5B,KIAA1549,LRP6,MAP2K6,MBNL1,MITF,MSC,NFIA,PLEK,RNF165,SOX11,SOX9,TCF4,TET1,TGFB2,ZFHX4,ZNF423,ZNF521
GO:0090100	positive regulation of transmembrane receptor protein serine/threonine kinase signaling pathway	4	102	0.0117	ENSP00000269439,ENSP00000322568,ENSP00000355896,ENSP00000455426	RNF165,SOX11,TGFB2,ZNF423
GO:0045765	regulation of angiogenesis	6	277	0.012	ENSP00000355896,ENSP00000357392,ENSP00000357393,ENSP00000361027,ENSP00000365280,ENSP00000428324	AMOT,EFNA1,EFNA3,ID1,TGFB2,VASH2
GO:0034260	negative regulation of GTPase activity	3	46	0.0124	ENSP00000272430,ENSP00000361027,ENSP00000481675	AMOT,RTKN,SPRY1
GO:0007165	signal transduction	32	4738	0.0125	ENSP00000011898,ENSP00000164024,ENSP00000202556,ENSP00000227451,ENSP00000234313,ENSP00000245479,ENSP00000261349,ENSP00000263056,ENSP00000265734,ENSP00000272430,ENSP00000287878,ENSP00000295600,ENSP00000299427,ENSP00000322568,ENSP00000331902,ENSP00000347134,ENSP00000351605,ENSP00000355896,ENSP00000357392,ENSP00000357393,ENSP00000361027,ENSP00000362111,ENSP00000365280,ENSP00000371798,ENSP00000376458…	AMOT,CD48,CDK6,CDON,CELSR3,COL4A5,DAAM2,DTX4,EFNA1,EFNA3,FRS2,FSCN1,FZD6,ID1,ITGB3,LRP6,MAP2K6,MAP3K8,MITF,NET1,PLEK,PPP1R13B,PPP1R9A,PRKAG2,RTKN,SOX11,SOX9,TGFB2,TPP1,TSPAN6,TSPAN9,ZNF423
GO:0010468	regulation of gene expression	31	4533	0.0127	ENSP00000216133,ENSP00000234313,ENSP00000245479,ENSP00000257749,ENSP00000261349,ENSP00000264709,ENSP00000265734,ENSP00000269439,ENSP00000282486,ENSP00000295600,ENSP00000308750,ENSP00000321445,ENSP00000322568,ENSP00000341280,ENSP00000351605,ENSP00000354794,ENSP00000355896,ENSP00000356234,ENSP00000357392,ENSP00000360231,ENSP00000362352,ENSP00000362748,ENSP00000363694,ENSP00000365280,ENSP00000376458…	BACH2,CBX2,CBX7,CDK6,CDON,DNMT3A,EFNA1,ENC1,EPB41L4B,FZD6,H2AFY2,ID1,JARID2,KDM5B,KIAA1549,LRP6,MAP2K6,MBNL1,MITF,MSC,NFIA,PLEK,RNF165,SOX11,SOX9,TCF4,TET1,TGFB2,ZFHX4,ZNF423,ZNF521
GO:0045937	positive regulation of phosphate metabolic process	12	1052	0.0128	ENSP00000234313,ENSP00000245479,ENSP00000261254,ENSP00000263056,ENSP00000287878,ENSP00000355896,ENSP00000357392,ENSP00000376458,ENSP00000405514,ENSP00000447241,ENSP00000452786,ENSP00000468348	CCND2,CDON,EFNA1,FRS2,ITGB3,MAP2K6,MAP3K8,PLEK,PPP1R9A,PRKAG2,SOX9,TGFB2
GO:0019219	regulation of nucleobase-containing compound metabolic process	29	4133	0.0131	ENSP00000216133,ENSP00000234313,ENSP00000245479,ENSP00000257749,ENSP00000261349,ENSP00000264709,ENSP00000269439,ENSP00000282486,ENSP00000287878,ENSP00000295600,ENSP00000308750,ENSP00000321445,ENSP00000322568,ENSP00000341280,ENSP00000351605,ENSP00000354794,ENSP00000355896,ENSP00000356234,ENSP00000357392,ENSP00000360231,ENSP00000362352,ENSP00000362748,ENSP00000365280,ENSP00000376458,ENSP00000381382…	BACH2,CBX2,CBX7,CDON,DNMT3A,EFNA1,FZD6,H2AFY2,ID1,JARID2,KDM5B,KIAA1549,LRP6,MAP2K6,MBNL1,MITF,MSC,NFIA,PLEK,PRKAG2,RNF165,SOX11,SOX9,TCF4,TET1,TGFB2,ZFHX4,ZNF423,ZNF521
GO:0014029	neural crest formation	2	11	0.0142	ENSP00000245479,ENSP00000261349	LRP6,SOX9
GO:0060042	retina morphogenesis in camera-type eye	3	49	0.0142	ENSP00000245479,ENSP00000261349,ENSP00000376458	CDON,LRP6,SOX9
GO:0060174	limb bud formation	2	11	0.0142	ENSP00000245479,ENSP00000322568	SOX11,SOX9
GO:0060560	developmental growth involved in morphogenesis	4	112	0.0143	ENSP00000245479,ENSP00000261349,ENSP00000356234,ENSP00000481675	KDM5B,LRP6,SOX9,SPRY1
GO:0007154	cell communication	34	5219	0.0145	ENSP00000011898,ENSP00000164024,ENSP00000202556,ENSP00000227451,ENSP00000234313,ENSP00000245479,ENSP00000261349,ENSP00000263056,ENSP00000265734,ENSP00000272430,ENSP00000287878,ENSP00000295600,ENSP00000299427,ENSP00000322568,ENSP00000326330,ENSP00000331902,ENSP00000347134,ENSP00000351605,ENSP00000355896,ENSP00000357392,ENSP00000357393,ENSP00000361027,ENSP00000362111,ENSP00000365280,ENSP00000371798…	AMOT,CD48,CDK6,CDON,CELSR3,COL4A5,DAAM2,DTX4,EFNA1,EFNA3,FRAS1,FRS2,FSCN1,FZD6,ID1,ITGB3,KIF26A,LRP6,MAP2K6,MAP3K8,MITF,NET1,PLEK,PPP1R13B,PPP1R9A,PRKAG2,RTKN,SOX11,SOX9,TGFB2,TPP1,TSPAN6,TSPAN9,ZNF423
GO:0048608	reproductive structure development	7	405	0.0155	ENSP00000245479,ENSP00000261349,ENSP00000355896,ENSP00000356234,ENSP00000428324,ENSP00000441831,ENSP00000447241	FNDC3A,FRS2,KDM5B,LRP6,SOX9,TGFB2,VASH2
GO:0060900	embryonic camera-type eye formation	2	12	0.0161	ENSP00000322568,ENSP00000447241	FRS2,SOX11
GO:0072189	ureter development	2	12	0.0161	ENSP00000245479,ENSP00000360231	NFIA,SOX9
GO:0001934	positive regulation of protein phosphorylation	11	941	0.0163	ENSP00000245479,ENSP00000261254,ENSP00000263056,ENSP00000287878,ENSP00000355896,ENSP00000357392,ENSP00000376458,ENSP00000405514,ENSP00000447241,ENSP00000452786,ENSP00000468348	CCND2,CDON,EFNA1,FRS2,ITGB3,MAP2K6,MAP3K8,PPP1R9A,PRKAG2,SOX9,TGFB2
GO:0030036	actin cytoskeleton organization	7	418	0.0177	ENSP00000234313,ENSP00000343690,ENSP00000361027,ENSP00000363694,ENSP00000371798,ENSP00000381876,ENSP00000405514	AMOT,DAAM2,DPYSL3,EPB41L4B,FSCN1,PLEK,PPP1R9A
GO:0045665	negative regulation of neuron differentiation	5	205	0.0177	ENSP00000245479,ENSP00000343690,ENSP00000356705,ENSP00000357392,ENSP00000365280	DNM3,DPYSL3,EFNA1,ID1,SOX9
GO:0048568	embryonic organ development	7	417	0.0177	ENSP00000245479,ENSP00000322568,ENSP00000351605,ENSP00000355896,ENSP00000357392,ENSP00000428324,ENSP00000447241	EFNA1,FRS2,FZD6,SOX11,SOX9,TGFB2,VASH2
GO:0003188	heart valve formation	2	13	0.0178	ENSP00000245479,ENSP00000357392	EFNA1,SOX9
GO:0003407	neural retina development	3	55	0.0178	ENSP00000245479,ENSP00000355896,ENSP00000482620	RAB11FIP4,SOX9,TGFB2
GO:0001933	negative regulation of protein phosphorylation	7	422	0.0182	ENSP00000155926,ENSP00000261349,ENSP00000265734,ENSP00000287878,ENSP00000344967,ENSP00000357392,ENSP00000481675	CDK6,EFNA1,LRP6,PRKAG2,SPRY1,SPRY4,TRIB2
GO:2000112	regulation of cellular macromolecule biosynthetic process	28	4050	0.019	ENSP00000216133,ENSP00000234313,ENSP00000245479,ENSP00000257749,ENSP00000261349,ENSP00000264709,ENSP00000269439,ENSP00000295600,ENSP00000308750,ENSP00000321445,ENSP00000322568,ENSP00000341280,ENSP00000351605,ENSP00000354794,ENSP00000355896,ENSP00000356234,ENSP00000357392,ENSP00000360231,ENSP00000362352,ENSP00000362748,ENSP00000365280,ENSP00000376458,ENSP00000381382,ENSP00000416040,ENSP00000430497…	BACH2,CBX2,CBX7,CDON,DNMT3A,EFNA1,ENC1,FZD6,H2AFY2,ID1,JARID2,KDM5B,KIAA1549,LRP6,MAP2K6,MITF,MSC,NFIA,PLEK,RNF165,SOX11,SOX9,TCF4,TET1,TGFB2,ZFHX4,ZNF423,ZNF521
GO:0060009	Sertoli cell development	2	14	0.0197	ENSP00000245479,ENSP00000441831	FNDC3A,SOX9
GO:0030326	embryonic limb morphogenesis	4	126	0.0199	ENSP00000282486,ENSP00000326330,ENSP00000351605,ENSP00000355896	FRAS1,FZD6,MBNL1,TGFB2
GO:0060322	head development	9	692	0.0207	ENSP00000245479,ENSP00000261349,ENSP00000262207,ENSP00000265734,ENSP00000351605,ENSP00000362352,ENSP00000365280,ENSP00000376458,ENSP00000447241	CDK6,CDON,CRISPLD1,FRS2,FZD6,H2AFY2,ID1,LRP6,SOX9
GO:0032233	positive regulation of actin filament bundle assembly	3	60	0.0216	ENSP00000234313,ENSP00000361027,ENSP00000365280	AMOT,ID1,PLEK
GO:0071901	negative regulation of protein serine/threonine kinase activity	4	130	0.0216	ENSP00000261349,ENSP00000265734,ENSP00000287878,ENSP00000481675	CDK6,LRP6,PRKAG2,SPRY1
GO:0007155	cell adhesion	10	843	0.0218	ENSP00000164024,ENSP00000245479,ENSP00000261349,ENSP00000355896,ENSP00000357392,ENSP00000365280,ENSP00000376458,ENSP00000441831,ENSP00000452786,ENSP00000482472	CDON,CELSR3,EFNA1,FNDC3A,ID1,ITGB3,LPP,LRP6,SOX9,TGFB2
GO:0007411	axon guidance	5	220	0.0218	ENSP00000164024,ENSP00000269439,ENSP00000357392,ENSP00000357393,ENSP00000447241	CELSR3,EFNA1,EFNA3,FRS2,RNF165
GO:0040011	locomotion	12	1144	0.0218	ENSP00000164024,ENSP00000269439,ENSP00000347134,ENSP00000355896,ENSP00000357392,ENSP00000357393,ENSP00000361027,ENSP00000365280,ENSP00000371798,ENSP00000447241,ENSP00000452786,ENSP00000484431	AMOT,CD48,CELSR3,EFNA1,EFNA3,FRS2,FSCN1,ID1,ITGB3,NET1,RNF165,TGFB2
GO:0090092	regulation of transmembrane receptor protein serine/threonine kinase signaling pathway	5	220	0.0218	ENSP00000269439,ENSP00000322568,ENSP00000355896,ENSP00000418944,ENSP00000455426	PEG10,RNF165,SOX11,TGFB2,ZNF423
GO:0010941	regulation of cell death	15	1638	0.0221	ENSP00000202556,ENSP00000245479,ENSP00000261254,ENSP00000261349,ENSP00000263056,ENSP00000264709,ENSP00000272430,ENSP00000295600,ENSP00000322568,ENSP00000347134,ENSP00000355896,ENSP00000357392,ENSP00000365280,ENSP00000447241,ENSP00000468348	CCND2,DNMT3A,EFNA1,FRS2,ID1,LRP6,MAP2K6,MAP3K8,MITF,NET1,PPP1R13B,RTKN,SOX11,SOX9,TGFB2
GO:0001759	organ induction	2	16	0.023	ENSP00000447241,ENSP00000481675	FRS2,SPRY1
GO:0010977	negative regulation of neuron projection development	4	136	0.0239	ENSP00000343690,ENSP00000356705,ENSP00000357392,ENSP00000365280	DNM3,DPYSL3,EFNA1,ID1
GO:0045666	positive regulation of neuron differentiation	6	337	0.0251	ENSP00000322568,ENSP00000343690,ENSP00000376458,ENSP00000381382,ENSP00000405514,ENSP00000479101	CDON,DPYSL3,ENC1,PPP1R9A,SOX11,TCF4
GO:0060602	branch elongation of an epithelium	2	17	0.0252	ENSP00000245479,ENSP00000481675	SOX9,SPRY1
GO:0061061	muscle structure development	7	457	0.0252	ENSP00000245479,ENSP00000269439,ENSP00000282486,ENSP00000321445,ENSP00000322568,ENSP00000355896,ENSP00000376458	CDON,MBNL1,MSC,RNF165,SOX11,SOX9,TGFB2
GO:0044087	regulation of cellular component biogenesis	10	867	0.0253	ENSP00000234313,ENSP00000245479,ENSP00000295600,ENSP00000337907,ENSP00000343690,ENSP00000356705,ENSP00000361027,ENSP00000365280,ENSP00000371798,ENSP00000405514	AMOT,DNM3,DPYSL3,FSCN1,ID1,MITF,MPP7,PLEK,PPP1R9A,SOX9
GO:0014033	neural crest cell differentiation	3	66	0.0257	ENSP00000245479,ENSP00000261349,ENSP00000322568	LRP6,SOX11,SOX9
GO:0031400	negative regulation of protein modification process	8	592	0.0265	ENSP00000155926,ENSP00000261349,ENSP00000265734,ENSP00000287878,ENSP00000341280,ENSP00000344967,ENSP00000357392,ENSP00000481675	CDK6,EFNA1,JARID2,LRP6,PRKAG2,SPRY1,SPRY4,TRIB2
GO:0003180	aortic valve morphogenesis	2	18	0.0272	ENSP00000351807,ENSP00000357392	EFNA1,ELN
GO:0030903	notochord development	2	18	0.0272	ENSP00000245479,ENSP00000357392	EFNA1,SOX9
GO:0032147	activation of protein kinase activity	6	347	0.0278	ENSP00000263056,ENSP00000287878,ENSP00000355896,ENSP00000447241,ENSP00000452786,ENSP00000468348	FRS2,ITGB3,MAP2K6,MAP3K8,PRKAG2,TGFB2
GO:0006928	movement of cell or subcellular component	13	1355	0.0281	ENSP00000164024,ENSP00000269439,ENSP00000347134,ENSP00000355896,ENSP00000357392,ENSP00000357393,ENSP00000361027,ENSP00000365280,ENSP00000371798,ENSP00000388241,ENSP00000447241,ENSP00000452786,ENSP00000484431	AMOT,CD48,CELSR3,EFNA1,EFNA3,FRS2,FSCN1,ID1,ITGB3,KIF26A,NET1,RNF165,TGFB2
GO:0003281	ventricular septum development	3	70	0.0294	ENSP00000322568,ENSP00000355896,ENSP00000447241	FRS2,SOX11,TGFB2
GO:2000738	positive regulation of stem cell differentiation	2	19	0.0294	ENSP00000245479,ENSP00000355896	SOX9,TGFB2
GO:0003151	outflow tract morphogenesis	3	71	0.0302	ENSP00000322568,ENSP00000351807,ENSP00000355896	ELN,SOX11,TGFB2
GO:0030279	negative regulation of ossification	3	71	0.0302	ENSP00000245479,ENSP00000265734,ENSP00000365280	CDK6,ID1,SOX9
GO:0050790	regulation of catalytic activity	18	2249	0.0304	ENSP00000155926,ENSP00000234313,ENSP00000261254,ENSP00000261349,ENSP00000263056,ENSP00000265734,ENSP00000272430,ENSP00000287878,ENSP00000347134,ENSP00000355896,ENSP00000357392,ENSP00000357393,ENSP00000361027,ENSP00000405514,ENSP00000447241,ENSP00000452786,ENSP00000468348,ENSP00000481675	AMOT,CCND2,CDK6,EFNA1,EFNA3,FRS2,ITGB3,LRP6,MAP2K6,MAP3K8,NET1,PLEK,PPP1R9A,PRKAG2,RTKN,SPRY1,TGFB2,TRIB2
GO:0007050	cell cycle arrest	4	149	0.0305	ENSP00000265734,ENSP00000287878,ENSP00000355896,ENSP00000468348	CDK6,MAP2K6,PRKAG2,TGFB2
GO:0001942	hair follicle development	3	72	0.0309	ENSP00000245479,ENSP00000351605,ENSP00000355896	FZD6,SOX9,TGFB2
GO:0060065	uterus development	2	20	0.0314	ENSP00000355896,ENSP00000356234	KDM5B,TGFB2
GO:1903055	positive regulation of extracellular matrix organization	2	20	0.0314	ENSP00000245479,ENSP00000371798	FSCN1,SOX9
GO:0045597	positive regulation of cell differentiation	10	908	0.0324	ENSP00000245479,ENSP00000322568,ENSP00000343690,ENSP00000347134,ENSP00000355896,ENSP00000362352,ENSP00000376458,ENSP00000381382,ENSP00000405514,ENSP00000479101	CDON,DPYSL3,ENC1,H2AFY2,NET1,PPP1R9A,SOX11,SOX9,TCF4,TGFB2
GO:0001822	kidney development	5	251	0.0327	ENSP00000245479,ENSP00000322568,ENSP00000326330,ENSP00000355896,ENSP00000481675	FRAS1,SOX11,SOX9,SPRY1,TGFB2
GO:0000902	cell morphogenesis	8	626	0.0329	ENSP00000164024,ENSP00000269439,ENSP00000355896,ENSP00000357392,ENSP00000357393,ENSP00000365280,ENSP00000447241,ENSP00000452786	CELSR3,EFNA1,EFNA3,FRS2,ID1,ITGB3,RNF165,TGFB2
GO:0003006	developmental process involved in reproduction	8	622	0.0329	ENSP00000245479,ENSP00000261349,ENSP00000308750,ENSP00000355896,ENSP00000356234,ENSP00000428324,ENSP00000441831,ENSP00000447241	CBX2,FNDC3A,FRS2,KDM5B,LRP6,SOX9,TGFB2,VASH2
GO:0006469	negative regulation of protein kinase activity	5	254	0.0329	ENSP00000155926,ENSP00000261349,ENSP00000265734,ENSP00000287878,ENSP00000481675	CDK6,LRP6,PRKAG2,SPRY1,TRIB2
GO:0007548	sex differentiation	5	252	0.0329	ENSP00000245479,ENSP00000261349,ENSP00000308750,ENSP00000355896,ENSP00000441831	CBX2,FNDC3A,LRP6,SOX9,TGFB2
GO:0010720	positive regulation of cell development	7	491	0.0329	ENSP00000322568,ENSP00000343690,ENSP00000347134,ENSP00000376458,ENSP00000381382,ENSP00000405514,ENSP00000479101	CDON,DPYSL3,ENC1,NET1,PPP1R9A,SOX11,TCF4
GO:0014812	muscle cell migration	2	21	0.0329	ENSP00000347134,ENSP00000452786	ITGB3,NET1
GO:2000678	negative regulation of transcription regulatory region DNA binding	2	21	0.0329	ENSP00000322568,ENSP00000365280	ID1,SOX11
GO:0007043	cell-cell junction assembly	3	76	0.0332	ENSP00000337907,ENSP00000361027,ENSP00000371798	AMOT,FSCN1,MPP7
GO:0000904	cell morphogenesis involved in differentiation	7	498	0.0344	ENSP00000164024,ENSP00000269439,ENSP00000357392,ENSP00000357393,ENSP00000365280,ENSP00000447241,ENSP00000452786	CELSR3,EFNA1,EFNA3,FRS2,ID1,ITGB3,RNF165
GO:0003181	atrioventricular valve morphogenesis	2	22	0.0344	ENSP00000355896,ENSP00000357392	EFNA1,TGFB2
GO:0007369	gastrulation	4	158	0.0344	ENSP00000261349,ENSP00000361027,ENSP00000447241,ENSP00000452786	AMOT,FRS2,ITGB3,LRP6
GO:0031325	positive regulation of cellular metabolic process	22	3060	0.0344	ENSP00000155926,ENSP00000234313,ENSP00000245479,ENSP00000261254,ENSP00000261349,ENSP00000263056,ENSP00000287878,ENSP00000295600,ENSP00000322568,ENSP00000341280,ENSP00000355896,ENSP00000357392,ENSP00000357393,ENSP00000360231,ENSP00000362748,ENSP00000376458,ENSP00000381382,ENSP00000405514,ENSP00000447241,ENSP00000452786,ENSP00000455426,ENSP00000468348	CCND2,CDON,EFNA1,EFNA3,FRS2,ITGB3,JARID2,LRP6,MAP2K6,MAP3K8,MITF,NFIA,PLEK,PPP1R9A,PRKAG2,SOX11,SOX9,TCF4,TET1,TGFB2,TRIB2,ZNF423
GO:0060740	prostate gland epithelium morphogenesis	2	22	0.0344	ENSP00000245479,ENSP00000447241	FRS2,SOX9
GO:0061138	morphogenesis of a branching epithelium	4	160	0.0351	ENSP00000245479,ENSP00000356234,ENSP00000447241,ENSP00000481675	FRS2,KDM5B,SOX9,SPRY1
GO:0051128	regulation of cellular component organization	18	2306	0.0355	ENSP00000202556,ENSP00000234313,ENSP00000245479,ENSP00000295600,ENSP00000337907,ENSP00000341280,ENSP00000343690,ENSP00000347134,ENSP00000355896,ENSP00000356705,ENSP00000357392,ENSP00000361027,ENSP00000362748,ENSP00000365280,ENSP00000371798,ENSP00000388241,ENSP00000405514,ENSP00000479101	AMOT,DNM3,DPYSL3,EFNA1,ENC1,FSCN1,ID1,JARID2,KIF26A,MITF,MPP7,NET1,PLEK,PPP1R13B,PPP1R9A,SOX9,TET1,TGFB2
GO:0010648	negative regulation of cell communication	12	1255	0.0364	ENSP00000234313,ENSP00000245479,ENSP00000261349,ENSP00000344967,ENSP00000351605,ENSP00000355896,ENSP00000357392,ENSP00000362111,ENSP00000388241,ENSP00000405514,ENSP00000418944,ENSP00000481675	EFNA1,FZD6,KIF26A,LRP6,PEG10,PLEK,PPP1R9A,SOX9,SPRY1,SPRY4,TGFB2,TSPAN6
GO:0010769	regulation of cell morphogenesis involved in differentiation	5	263	0.0364	ENSP00000347134,ENSP00000356705,ENSP00000357392,ENSP00000365280,ENSP00000405514	DNM3,EFNA1,ID1,NET1,PPP1R9A
GO:0062009	secondary palate development	2	23	0.0364	ENSP00000322568,ENSP00000355896	SOX11,TGFB2
GO:0023057	negative regulation of signaling	12	1258	0.0365	ENSP00000234313,ENSP00000245479,ENSP00000261349,ENSP00000344967,ENSP00000351605,ENSP00000355896,ENSP00000357392,ENSP00000362111,ENSP00000388241,ENSP00000405514,ENSP00000418944,ENSP00000481675	EFNA1,FZD6,KIF26A,LRP6,PEG10,PLEK,PPP1R9A,SOX9,SPRY1,SPRY4,TGFB2,TSPAN6
GO:1905114	cell surface receptor signaling pathway involved in cell-cell signaling	6	383	0.0374	ENSP00000164024,ENSP00000261349,ENSP00000295600,ENSP00000351605,ENSP00000381876,ENSP00000405514	CELSR3,DAAM2,FZD6,LRP6,MITF,PPP1R9A
GO:0030855	epithelial cell differentiation	8	649	0.0376	ENSP00000245479,ENSP00000265734,ENSP00000299427,ENSP00000322568,ENSP00000356234,ENSP00000365280,ENSP00000441831,ENSP00000447241	CDK6,FNDC3A,FRS2,ID1,KDM5B,SOX11,SOX9,TPP1
GO:0001656	metanephros development	3	83	0.0386	ENSP00000245479,ENSP00000326330,ENSP00000481675	FRAS1,SOX9,SPRY1
GO:0007010	cytoskeleton organization	10	953	0.0388	ENSP00000234313,ENSP00000245479,ENSP00000272430,ENSP00000343690,ENSP00000361027,ENSP00000363694,ENSP00000371798,ENSP00000381876,ENSP00000405514,ENSP00000481675	AMOT,DAAM2,DPYSL3,EPB41L4B,FSCN1,PLEK,PPP1R9A,RTKN,SOX9,SPRY1
GO:0045216	cell-cell junction organization	4	168	0.0388	ENSP00000337907,ENSP00000355896,ENSP00000361027,ENSP00000371798	AMOT,FSCN1,MPP7,TGFB2
GO:0065009	regulation of molecular function	23	3322	0.0395	ENSP00000155926,ENSP00000234313,ENSP00000261254,ENSP00000261349,ENSP00000263056,ENSP00000265734,ENSP00000272430,ENSP00000287878,ENSP00000295951,ENSP00000322568,ENSP00000347134,ENSP00000351605,ENSP00000355896,ENSP00000357392,ENSP00000357393,ENSP00000361027,ENSP00000365280,ENSP00000376458,ENSP00000405514,ENSP00000447241,ENSP00000452786,ENSP00000468348,ENSP00000481675	AMOT,CCND2,CDK6,CDON,EFNA1,EFNA3,FRS2,FZD6,ID1,ITGB3,LRP6,MAP2K6,MAP3K8,NET1,PLEK,PPP1R9A,PRKAG2,RTKN,SLMAP,SOX11,SPRY1,TGFB2,TRIB2
GO:0044092	negative regulation of molecular function	11	1119	0.0402	ENSP00000155926,ENSP00000261349,ENSP00000265734,ENSP00000272430,ENSP00000287878,ENSP00000322568,ENSP00000351605,ENSP00000355896,ENSP00000361027,ENSP00000365280,ENSP00000481675	AMOT,CDK6,FZD6,ID1,LRP6,PRKAG2,RTKN,SOX11,SPRY1,TGFB2,TRIB2
GO:0001843	neural tube closure	3	86	0.0412	ENSP00000261349,ENSP00000351605,ENSP00000355896	FZD6,LRP6,TGFB2
GO:0016477	cell migration	9	812	0.0413	ENSP00000164024,ENSP00000347134,ENSP00000355896,ENSP00000357392,ENSP00000361027,ENSP00000365280,ENSP00000371798,ENSP00000452786,ENSP00000484431	AMOT,CD48,CELSR3,EFNA1,FSCN1,ID1,ITGB3,NET1,TGFB2
GO:0043534	blood vessel endothelial cell migration	2	26	0.0415	ENSP00000361027,ENSP00000365280	AMOT,ID1
GO:0060441	epithelial tube branching involved in lung morphogenesis	2	26	0.0415	ENSP00000245479,ENSP00000481675	SOX9,SPRY1
GO:0070306	lens fiber cell differentiation	2	26	0.0415	ENSP00000356234,ENSP00000447241	FRS2,KDM5B
GO:0048562	embryonic organ morphogenesis	5	279	0.0417	ENSP00000245479,ENSP00000322568,ENSP00000351605,ENSP00000357392,ENSP00000447241	EFNA1,FRS2,FZD6,SOX11,SOX9
GO:0051173	positive regulation of nitrogen compound metabolic process	21	2946	0.0417	ENSP00000155926,ENSP00000245479,ENSP00000261254,ENSP00000261349,ENSP00000263056,ENSP00000287878,ENSP00000295600,ENSP00000322568,ENSP00000341280,ENSP00000355896,ENSP00000357392,ENSP00000357393,ENSP00000360231,ENSP00000362748,ENSP00000376458,ENSP00000381382,ENSP00000405514,ENSP00000447241,ENSP00000452786,ENSP00000455426,ENSP00000468348	CCND2,CDON,EFNA1,EFNA3,FRS2,ITGB3,JARID2,LRP6,MAP2K6,MAP3K8,MITF,NFIA,PPP1R9A,PRKAG2,SOX11,SOX9,TCF4,TET1,TGFB2,TRIB2,ZNF423
GO:0051726	regulation of cell cycle	11	1129	0.0417	ENSP00000202556,ENSP00000245479,ENSP00000261254,ENSP00000261349,ENSP00000263056,ENSP00000265734,ENSP00000287878,ENSP00000322568,ENSP00000355896,ENSP00000468348,ENSP00000482620	CCND2,CDK6,LRP6,MAP2K6,MAP3K8,PPP1R13B,PRKAG2,RAB11FIP4,SOX11,SOX9,TGFB2
GO:0000768	syncytium formation by plasma membrane fusion	2	27	0.0434	ENSP00000376458,ENSP00000428324	CDON,VASH2
GO:0010719	negative regulation of epithelial to mesenchymal transition	2	27	0.0434	ENSP00000355896,ENSP00000357392	EFNA1,TGFB2
GO:0008283	cell population proliferation	8	676	0.0435	ENSP00000245479,ENSP00000261349,ENSP00000322568,ENSP00000351605,ENSP00000351807,ENSP00000355896,ENSP00000371798,ENSP00000447241	ELN,FRS2,FSCN1,FZD6,LRP6,SOX11,SOX9,TGFB2
GO:0060537	muscle tissue development	5	284	0.0436	ENSP00000245479,ENSP00000321445,ENSP00000322568,ENSP00000355896,ENSP00000376458	CDON,MSC,SOX11,SOX9,TGFB2
GO:0003338	metanephros morphogenesis	2	28	0.0454	ENSP00000245479,ENSP00000326330	FRAS1,SOX9
GO:0006325	chromatin organization	8	683	0.0454	ENSP00000216133,ENSP00000245479,ENSP00000264709,ENSP00000308750,ENSP00000341280,ENSP00000356234,ENSP00000362352,ENSP00000362748	CBX2,CBX7,DNMT3A,H2AFY2,JARID2,KDM5B,SOX9,TET1
GO:0055026	negative regulation of cardiac muscle tissue development	2	28	0.0454	ENSP00000341280,ENSP00000447241	FRS2,JARID2
GO:1990830	cellular response to leukemia inhibitory factor	3	91	0.0454	ENSP00000321445,ENSP00000341280,ENSP00000356234	JARID2,KDM5B,MSC
GO:0009968	negative regulation of signal transduction	11	1160	0.048	ENSP00000234313,ENSP00000245479,ENSP00000261349,ENSP00000344967,ENSP00000351605,ENSP00000355896,ENSP00000357392,ENSP00000362111,ENSP00000388241,ENSP00000418944,ENSP00000481675	EFNA1,FZD6,KIF26A,LRP6,PEG10,PLEK,SOX9,SPRY1,SPRY4,TGFB2,TSPAN6
GO:0098609	cell-cell adhesion	6	416	0.0482	ENSP00000164024,ENSP00000245479,ENSP00000261349,ENSP00000355896,ENSP00000441831,ENSP00000452786	CELSR3,FNDC3A,ITGB3,LRP6,SOX9,TGFB2
GO:0042981	regulation of apoptotic process	13	1501	0.0483	ENSP00000202556,ENSP00000245479,ENSP00000261254,ENSP00000261349,ENSP00000263056,ENSP00000272430,ENSP00000295600,ENSP00000347134,ENSP00000355896,ENSP00000357392,ENSP00000365280,ENSP00000447241,ENSP00000468348	CCND2,EFNA1,FRS2,ID1,LRP6,MAP2K6,MAP3K8,MITF,NET1,PPP1R13B,RTKN,SOX9,TGFB2
GO:0010638	positive regulation of organelle organization	7	552	0.049	ENSP00000202556,ENSP00000234313,ENSP00000341280,ENSP00000361027,ENSP00000362748,ENSP00000365280,ENSP00000371798	AMOT,FSCN1,ID1,JARID2,PLEK,PPP1R13B,TET1
GO:0030198	extracellular matrix organization	5	296	0.0496	ENSP00000245479,ENSP00000331902,ENSP00000351807,ENSP00000355896,ENSP00000452786	COL4A5,ELN,ITGB3,SOX9,TGFB2
GO:0007167	enzyme linked receptor protein signaling pathway	8	698	0.05	ENSP00000245479,ENSP00000331902,ENSP00000355896,ENSP00000357392,ENSP00000357393,ENSP00000365280,ENSP00000447241,ENSP00000452786	COL4A5,EFNA1,EFNA3,FRS2,ID1,ITGB3,SOX9,TGFB2
GO:0032956	regulation of actin cytoskeleton organization	5	297	0.05	ENSP00000234313,ENSP00000361027,ENSP00000365280,ENSP00000371798,ENSP00000405514	AMOT,FSCN1,ID1,PLEK,PPP1R9A
